# Supplementary material for: Genetic association studies using disease liabilities from deep neural networks
Source: medRxiv. 2023 Jan 19:2023.01.18.23284383. Preprint. [Version 1] doi: 10.1101/2023.01.18.23284383 (PMC9882423; doi:10.1101/2023.01.18.23284383)
Supplement: Supplement 1 [file media-1.xlsx]

## Sheet: ST1
phecode	phenotype	Method	predictor	SNP
317.1	Alcoholism	AI	13:58265596	rs9597588
411.4	Coronary atherosclerosis	Combined	1:2974742	rs1125017
411.4	Coronary atherosclerosis	Combined	1:55505647	rs11591147
411.4	Coronary atherosclerosis	Combined	1:56966350	rs17114046
411.4	Coronary atherosclerosis	Combined	1:109818306	rs629301
411.4	Coronary atherosclerosis	Combined	1:222826481	rs2291832
411.4	Coronary atherosclerosis	Combined	2:44073881	rs6544713
411.4	Coronary atherosclerosis	Combined	2:85769711	rs1078004
411.4	Coronary atherosclerosis	Combined	2:203846817	rs72932557
411.4	Coronary atherosclerosis	Combined	4:148400819	rs6842241
411.4	Coronary atherosclerosis	Combined	6:12903957	rs9349379
411.4	Coronary atherosclerosis	Combined	6:134214525	rs12190287
411.4	Coronary atherosclerosis	Combined	6:160848743	rs9457925
411.4	Coronary atherosclerosis	Combined	6:161010118	rs10455872
411.4	Coronary atherosclerosis	Combined	6:161108536	rs6935921
411.4	Coronary atherosclerosis	Combined	6:161137990	rs783147
411.4	Coronary atherosclerosis	Combined	7:19052733	rs57301765
411.4	Coronary atherosclerosis	Combined	8:19824667	rs15285
411.4	Coronary atherosclerosis	Combined	8:102891233	rs526533
411.4	Coronary atherosclerosis	Combined	8:126479362	rs6982502
411.4	Coronary atherosclerosis	Combined	9:22098574	rs4977574
411.4	Coronary atherosclerosis	Combined	10:44677301	rs2624681
411.4	Coronary atherosclerosis	Combined	12:112007756	rs653178
411.4	Coronary atherosclerosis	Combined	13:110832918	rs9521632
411.4	Coronary atherosclerosis	Combined	15:79058013	rs2929155
411.4	Coronary atherosclerosis	Combined	15:91441673	rs2677738
411.4	Coronary atherosclerosis	Combined	17:47331987	rs663576
411.4	Coronary atherosclerosis	Combined	19:11202306	rs6511720
411.4	Coronary atherosclerosis	Combined	19:45410002	rs769449
411.4	Coronary atherosclerosis	Combined	19:45412079	rs7412
411.4	Coronary atherosclerosis	Combined	21:35599128	rs9982601
216	Benign neoplasm of skin	CC	3:169492101	rs10936599
216	Benign neoplasm of skin	CC	6:396321	rs12203592
216	Benign neoplasm of skin	CC	9:16864521	rs2153271
216	Benign neoplasm of skin	CC	9:21995044	rs55797833
216	Benign neoplasm of skin	CC	16:89986117	Affx-35293625
401.1	Essential hypertension	Combined	1:10796866	rs880315
401.1	Essential hypertension	Combined	1:11862778	rs17367504
401.1	Essential hypertension	Combined	1:89286673	rs786921
401.1	Essential hypertension	Combined	1:113042822	rs12037987
401.1	Essential hypertension	Combined	1:153662423	rs35479618
401.1	Essential hypertension	Combined	1:228126470	rs2527614
401.1	Essential hypertension	Combined	2:26932031	rs2586886
401.1	Essential hypertension	Combined	2:165513091	rs10195252
401.1	Essential hypertension	Combined	3:11378069	rs7625680
401.1	Essential hypertension	Combined	3:27502070	rs6797389
401.1	Essential hypertension	Combined	3:138061954	rs9845672
401.1	Essential hypertension	Combined	3:169165888	rs1918974
401.1	Essential hypertension	Combined	4:38383633	rs10004996
401.1	Essential hypertension	Combined	4:81184341	rs16998073
401.1	Essential hypertension	Combined	4:100239319	rs1229984
401.1	Essential hypertension	Combined	4:103911781	rs6533052
401.1	Essential hypertension	Combined	4:111389101	rs7685862
401.1	Essential hypertension	Combined	4:111431444	rs33966350
401.1	Essential hypertension	Combined	4:156645513	rs13139571
401.1	Essential hypertension	Combined	5:32830521	rs1173727
401.1	Essential hypertension	Combined	5:55860866	rs3936510
401.1	Essential hypertension	Combined	5:114390062	rs10055823
401.1	Essential hypertension	Combined	5:122450771	rs10077410
401.1	Essential hypertension	Combined	5:127819422	rs2409539
401.1	Essential hypertension	Combined	5:131784393	rs12521868
401.1	Essential hypertension	Combined	5:157490835	rs3117720
401.1	Essential hypertension	Combined	5:157845402	rs11953630
401.1	Essential hypertension	Combined	5:157938502	rs2963446
401.1	Essential hypertension	Combined	5:158482827	rs11741461
401.1	Essential hypertension	Combined	6:26291527	rs9379844
401.1	Essential hypertension	Combined	6:31582287	rs2857600
401.1	Essential hypertension	Combined	6:32101762	rs9267803
401.1	Essential hypertension	Combined	6:32803316	rs4148871
401.1	Essential hypertension	Combined	6:51999414	rs1937150
401.1	Essential hypertension	Combined	6:127147704	rs9375459
401.1	Essential hypertension	Combined	6:134196674	rs12524865
401.1	Essential hypertension	Combined	6:150998511	rs57139556
401.1	Essential hypertension	Combined	6:161010118	rs10455872
401.1	Essential hypertension	Combined	7:2513281	rs1548594
401.1	Essential hypertension	Combined	7:7223416	rs59076890
401.1	Essential hypertension	Combined	7:27245893	rs3735533
401.1	Essential hypertension	Combined	7:27337867	rs17428471
401.1	Essential hypertension	Combined	7:130433384	rs4731702
401.1	Essential hypertension	Combined	7:150684021	rs117564322
401.1	Essential hypertension	Combined	8:8301849	rs2976856
401.1	Essential hypertension	Combined	8:10818657	rs11250099
401.1	Essential hypertension	Combined	8:11830150	rs11998678
401.1	Essential hypertension	Combined	8:144054295	rs13269431
401.1	Essential hypertension	Combined	9:35906471	Affx-33719831
401.1	Essential hypertension	Combined	10:18510996	rs1779217
401.1	Essential hypertension	Combined	10:18725053	rs6482423
401.1	Essential hypertension	Combined	10:63524591	rs1530440
401.1	Essential hypertension	Combined	10:96039597	rs2274224
401.1	Essential hypertension	Combined	10:104906211	rs11191580
401.1	Essential hypertension	Combined	10:115781547	rs2782981
401.1	Essential hypertension	Combined	10:122967170	rs10788149
401.1	Essential hypertension	Combined	11:1892585	rs4980389
401.1	Essential hypertension	Combined	11:9769562	rs415895
401.1	Essential hypertension	Combined	11:16268498	rs10741693
401.1	Essential hypertension	Combined	11:46359645	rs72910075
401.1	Essential hypertension	Combined	11:47901269	rs1872167
401.1	Essential hypertension	Combined	11:49159223	rs6485963
401.1	Essential hypertension	Combined	11:50367359	rs7103246
401.1	Essential hypertension	Combined	11:51518261	rs11246610
401.1	Essential hypertension	Combined	11:54804993	rs28872512
401.1	Essential hypertension	Combined	11:58366561	rs10896795
401.1	Essential hypertension	Combined	11:65391317	rs12801636
401.1	Essential hypertension	Combined	11:88741660	rs5016282
401.1	Essential hypertension	Combined	11:100533021	rs10895001
401.1	Essential hypertension	Combined	11:107054642	rs7926602
401.1	Essential hypertension	Combined	12:8832203	rs7132012
401.1	Essential hypertension	Combined	12:20164705	rs7973748
401.1	Essential hypertension	Combined	12:54443090	rs7297416
401.1	Essential hypertension	Combined	12:90081188	rs7136259
401.1	Essential hypertension	Combined	12:111884608	rs3184504
401.1	Essential hypertension	Combined	12:115552437	rs35444
401.1	Essential hypertension	Combined	13:30157252	rs866573
401.1	Essential hypertension	Combined	14:50655357	rs72681869
401.1	Essential hypertension	Combined	15:75044238	rs2472304
401.1	Essential hypertension	Combined	15:81021383	rs2627323
401.1	Essential hypertension	Combined	15:91441673	rs2677738
401.1	Essential hypertension	Combined	16:20367690	rs12917707
401.1	Essential hypertension	Combined	16:53800954	rs1421085
401.1	Essential hypertension	Combined	16:81548746	rs11865332
401.1	Essential hypertension	Combined	16:81595597	rs12925699
401.1	Essential hypertension	Combined	17:7140606	rs222852
401.1	Essential hypertension	Combined	17:47440466	rs16948048
401.1	Essential hypertension	Combined	17:56632543	rs9905704
401.1	Essential hypertension	Combined	17:61548918	rs4277405
401.1	Essential hypertension	Combined	18:48780405	rs16953013
401.1	Essential hypertension	Combined	19:1819125	rs2396359
401.1	Essential hypertension	Combined	19:7253184	rs34328549
401.1	Essential hypertension	Combined	19:11526765	rs167479
401.1	Essential hypertension	Combined	19:49206172	rs516246
401.1	Essential hypertension	Combined	20:8627642	rs6055971
401.1	Essential hypertension	Combined	20:10969030	rs1327235
401.1	Essential hypertension	Combined	20:30849517	rs4243971
401.1	Essential hypertension	Combined	20:42775843	rs2017246
401.1	Essential hypertension	Combined	20:57758720	rs16982520
401.1	Essential hypertension	Combined	20:62470872	rs4809370
626.12	Excessive or frequent menstruation	CC	1:169519049	rs6025
556.1	Ulceration of intestine	Combined	1:109818306	rs629301
556.1	Ulceration of intestine	Combined	4:148400819	rs6842241
556.1	Ulceration of intestine	Combined	6:134003243	rs17398008
556.1	Ulceration of intestine	Combined	6:160922870	rs117733303
556.1	Ulceration of intestine	Combined	6:161010118	rs10455872
556.1	Ulceration of intestine	Combined	9:22081850	rs6475606
556.1	Ulceration of intestine	Combined	19:11188153	rs55791371
591	Urinary tract infection	AI	15:74600668	rs117655408
250.2	Type 2 diabetes	Combined	2:27742603	rs780093
250.2	Type 2 diabetes	Combined	2:165528624	rs1128249
250.2	Type 2 diabetes	Combined	2:227093745	rs2943641
250.2	Type 2 diabetes	Combined	3:123065778	rs11708067
250.2	Type 2 diabetes	Combined	3:185513392	rs7651090
250.2	Type 2 diabetes	Combined	4:6270056	rs4689388
250.2	Type 2 diabetes	Combined	5:102537285	rs36046591
250.2	Type 2 diabetes	Combined	6:7240876	rs41302867
250.2	Type 2 diabetes	Combined	6:20694884	rs2206734
250.2	Type 2 diabetes	Combined	6:32626272	rs9273363
250.2	Type 2 diabetes	Combined	6:32681676	rs3104402
250.2	Type 2 diabetes	Combined	6:32710407	rs115018313
250.2	Type 2 diabetes	Combined	7:15048776	rs17168594
250.2	Type 2 diabetes	Combined	7:28183702	rs849140
250.2	Type 2 diabetes	Combined	8:41519462	rs515071
250.2	Type 2 diabetes	Combined	8:118185025	rs3802177
250.2	Type 2 diabetes	Combined	9:22132076	rs2383208
250.2	Type 2 diabetes	Combined	9:22137685	rs7018475
250.2	Type 2 diabetes	Combined	9:84308948	rs2796441
250.2	Type 2 diabetes	Combined	10:80955067	rs703965
250.2	Type 2 diabetes	Combined	10:94465559	rs5015480
250.2	Type 2 diabetes	Combined	10:114758349	rs7903146
250.2	Type 2 diabetes	Combined	11:2857194	rs2237895
250.2	Type 2 diabetes	Combined	11:2858546	rs2237897
250.2	Type 2 diabetes	Combined	12:4386064	rs3217795
250.2	Type 2 diabetes	Combined	12:66250940	rs343092
250.2	Type 2 diabetes	Combined	13:80747701	rs679805
250.2	Type 2 diabetes	Combined	16:53818460	rs3751812
250.2	Type 2 diabetes	Combined	16:69588572	rs1364063
250.2	Type 2 diabetes	Combined	17:36098040	rs4430796
250.2	Type 2 diabetes	Combined	17:40772288	rs35635959
250.2	Type 2 diabetes	Combined	19:7970635	rs4804833
250.2	Type 2 diabetes	Combined	19:46157004	rs10408179
250.2	Type 2 diabetes	Combined	19:47569003	rs3810291
250.2	Type 2 diabetes	Combined	20:62451079	rs6062543
411.3	Angina pectoris	AI	1:109817192	rs7528419
411.3	Angina pectoris	AI	1:222823529	rs17465637
411.3	Angina pectoris	AI	2:44074431	rs4245791
411.3	Angina pectoris	AI	2:85809989	rs1561198
411.3	Angina pectoris	AI	6:12903957	rs9349379
411.3	Angina pectoris	AI	6:160848743	rs9457925
411.3	Angina pectoris	AI	6:161010118	rs10455872
411.3	Angina pectoris	AI	8:19865175	rs2083637
411.3	Angina pectoris	AI	9:22096055	rs10757274
411.3	Angina pectoris	AI	12:111910219	rs10774625
411.3	Angina pectoris	AI	15:91429176	rs7497304
411.3	Angina pectoris	AI	17:47331987	rs663576
411.3	Angina pectoris	AI	19:11188153	rs55791371
411.3	Angina pectoris	AI	19:45410002	rs769449
411.3	Angina pectoris	AI	19:45412079	rs7412
411.3	Angina pectoris	AI	21:35599128	rs9982601
218.1	Uterine leiomyoma	Combined	5:1279790	rs10069690
218.1	Uterine leiomyoma	Combined	5:1287194	rs2853677
218.1	Uterine leiomyoma	Combined	6:152627953	rs36019875
218.1	Uterine leiomyoma	Combined	9:804603	rs10815729
218.1	Uterine leiomyoma	Combined	11:199492	rs72878024
218.1	Uterine leiomyoma	Combined	11:32351427	rs7106353
218.1	Uterine leiomyoma	Combined	11:108138003	rs1800056
191.11	Cancer of brain	Combined	1:155076043	rs4625273
191.11	Cancer of brain	Combined	3:181346790	rs9838604
191.11	Cancer of brain	Combined	7:46213818	rs4559153
191.11	Cancer of brain	Combined	9:22088260	rs10757272
191.11	Cancer of brain	Combined	11:68938776	rs74342245
191.11	Cancer of brain	Combined	16:69917740	rs6499270
191.11	Cancer of brain	Combined	17:79557043	rs67050149
191.11	Cancer of brain	Combined	20:19477390	rs6046144
495	Asthma	Combined	1:152179152	rs12123821
495	Asthma	Combined	2:102954213	rs72823646
495	Asthma	Combined	2:111874699	rs72836344
495	Asthma	Combined	2:242690675	rs1106639
495	Asthma	Combined	4:123196582	rs62323957
495	Asthma	Combined	4:123478716	rs6852535
495	Asthma	Combined	5:110168518	rs12655815
495	Asthma	Combined	5:110401872	rs1837253
495	Asthma	Combined	5:110406742	rs3806933
495	Asthma	Combined	5:131901225	rs2244012
495	Asthma	Combined	6:31367865	rs2523454
495	Asthma	Combined	6:32391345	rs112079463
495	Asthma	Combined	6:32612430	Affx-37072023
495	Asthma	Combined	6:32786882	rs3763355
495	Asthma	Combined	6:32789480	rs2621321
495	Asthma	Combined	6:32822186	rs4148878
495	Asthma	Combined	6:90973159	rs1847472
495	Asthma	Combined	7:20584559	rs12700215
495	Asthma	Combined	8:81259826	rs13275219
495	Asthma	Combined	9:6072597	rs343476
495	Asthma	Combined	9:6193455	rs2381416
495	Asthma	Combined	10:9058671	rs1444782
495	Asthma	Combined	10:9172233	rs1149915
495	Asthma	Combined	11:75983514	rs76282174
495	Asthma	Combined	11:76291154	rs61893460
495	Asthma	Combined	12:56412487	rs1701704
495	Asthma	Combined	12:57503775	rs167769
495	Asthma	Combined	13:74039935	rs981625
495	Asthma	Combined	13:99975380	rs7339230
495	Asthma	Combined	15:67442596	rs17293632
495	Asthma	Combined	16:11224966	rs36045143
495	Asthma	Combined	17:38069949	rs7216389
495	Asthma	Combined	17:47440466	rs16948048
495	Asthma	Combined	21:36453837	rs2242900
495	Asthma	Combined	21:36742202	rs8129061
278.1	Obesity	AI	1:177889480	rs543874
278.1	Obesity	AI	3:50070763	rs7621352
278.1	Obesity	AI	6:32439964	rs5026743
278.1	Obesity	AI	7:2028968	rs34809719
278.1	Obesity	AI	8:10730800	rs1367507
278.1	Obesity	AI	12:123698790	rs1727323
278.1	Obesity	AI	14:26372562	rs17110435
278.1	Obesity	AI	16:53800954	rs1421085
278.1	Obesity	AI	16:69588572	rs1364063
278.1	Obesity	AI	18:57744189	rs7240566
371.1	Uveitis, noninfectious or NOS	Combined	8:117630683	rs16892766
371.1	Uveitis, noninfectious or NOS	Combined	8:128413305	rs6983267
371.1	Uveitis, noninfectious or NOS	Combined	11:111171709	rs3802842
371.1	Uveitis, noninfectious or NOS	Combined	15:33022090	rs35330276
371.1	Uveitis, noninfectious or NOS	Combined	15:33167171	rs12595789
371.1	Uveitis, noninfectious or NOS	Combined	18:46453463	rs4939827
371.1	Uveitis, noninfectious or NOS	Combined	20:60968596	rs1570027
433.31	Transient cerebral ischemia	CC	6:32303692	rs1265754
411.3	Angina pectoris	CC	1:56966350	rs17114046
411.3	Angina pectoris	CC	1:109817838	rs660240
411.3	Angina pectoris	CC	2:85769711	rs1078004
411.3	Angina pectoris	CC	4:96106322	rs2289043
411.3	Angina pectoris	CC	4:148374767	rs61075980
411.3	Angina pectoris	CC	6:12903957	rs9349379
411.3	Angina pectoris	CC	6:160922870	rs117733303
411.3	Angina pectoris	CC	6:161010118	rs10455872
411.3	Angina pectoris	CC	9:22096055	rs10757274
218.1	Uterine leiomyoma	CC	5:1279790	rs10069690
218.1	Uterine leiomyoma	CC	5:176378574	rs365132
218.1	Uterine leiomyoma	CC	6:152627953	rs36019875
218.1	Uterine leiomyoma	CC	9:801706	rs4742415
218.1	Uterine leiomyoma	CC	11:32351427	rs7106353
218.1	Uterine leiomyoma	CC	11:108138003	rs1800056
191.11	Cancer of brain	CC	3:181346790	rs9838604
191.11	Cancer of brain	CC	7:46213818	rs4559153
191.11	Cancer of brain	CC	11:68938776	rs74342245
191.11	Cancer of brain	CC	15:28230318	rs1800407
191.11	Cancer of brain	CC	17:79557043	rs67050149
191.11	Cancer of brain	CC	17:81051887	rs7223467
191.11	Cancer of brain	CC	20:19570596	rs78143514
272.11	Hypercholesterolemia	Combined	1:55505647	rs11591147
272.11	Hypercholesterolemia	Combined	1:62984897	rs10889338
272.11	Hypercholesterolemia	Combined	1:109817590	rs12740374
272.11	Hypercholesterolemia	Combined	2:21233972	rs533617
272.11	Hypercholesterolemia	Combined	2:21294975	rs541041
272.11	Hypercholesterolemia	Combined	2:27730940	rs1260326
272.11	Hypercholesterolemia	Combined	2:44065090	Affx-20089987
272.11	Hypercholesterolemia	Combined	2:44074431	rs4245791
272.11	Hypercholesterolemia	Combined	2:60718347	rs7599488
272.11	Hypercholesterolemia	Combined	5:74656539	rs12916
272.11	Hypercholesterolemia	Combined	6:16133820	rs2237107
272.11	Hypercholesterolemia	Combined	6:31532814	rs2857709
272.11	Hypercholesterolemia	Combined	6:31564821	rs2844480
272.11	Hypercholesterolemia	Combined	6:32552983	rs9270015
272.11	Hypercholesterolemia	Combined	6:160564476	rs662138
272.11	Hypercholesterolemia	Combined	6:160848743	rs9457925
272.11	Hypercholesterolemia	Combined	6:161010118	rs10455872
272.11	Hypercholesterolemia	Combined	6:161108536	rs6935921
272.11	Hypercholesterolemia	Combined	8:19824667	rs15285
272.11	Hypercholesterolemia	Combined	8:126479315	rs6982636
272.11	Hypercholesterolemia	Combined	9:22125347	rs1333048
272.11	Hypercholesterolemia	Combined	9:136149399	rs507666
272.11	Hypercholesterolemia	Combined	10:114758349	rs7903146
272.11	Hypercholesterolemia	Combined	11:116648917	rs964184
272.11	Hypercholesterolemia	Combined	12:121420807	rs1183910
272.11	Hypercholesterolemia	Combined	12:125307053	rs11057830
272.11	Hypercholesterolemia	Combined	16:72108093	rs2000999
272.11	Hypercholesterolemia	Combined	17:67081278	rs77542162
272.11	Hypercholesterolemia	Combined	19:7224431	rs7248104
272.11	Hypercholesterolemia	Combined	19:11202306	rs6511720
272.11	Hypercholesterolemia	Combined	19:11227326	rs2738446
272.11	Hypercholesterolemia	Combined	19:11231203	rs72658867
272.11	Hypercholesterolemia	Combined	19:19379549	rs58542926
272.11	Hypercholesterolemia	Combined	19:45412079	rs7412
272.11	Hypercholesterolemia	Combined	19:45422946	rs4420638
272.11	Hypercholesterolemia	Combined	19:49206674	rs601338
272.11	Hypercholesterolemia	Combined	20:39142516	rs2207132
379.5	Disorders of iris and ciliary body	AI	11:111165009	rs7103178
433.31	Transient cerebral ischemia	AI	6:31488904	rs3093995
433.31	Transient cerebral ischemia	AI	6:32634467	rs3891175
433.31	Transient cerebral ischemia	AI	16:7255857	rs11642971
411.4	Coronary atherosclerosis	CC	1:55505647	rs11591147
411.4	Coronary atherosclerosis	CC	1:56966350	rs17114046
411.4	Coronary atherosclerosis	CC	1:109818306	rs629301
411.4	Coronary atherosclerosis	CC	1:222826481	rs2291832
411.4	Coronary atherosclerosis	CC	2:85769711	rs1078004
411.4	Coronary atherosclerosis	CC	2:203846817	rs72932557
411.4	Coronary atherosclerosis	CC	4:148400819	rs6842241
411.4	Coronary atherosclerosis	CC	6:12903957	rs9349379
411.4	Coronary atherosclerosis	CC	6:57115751	rs223295
411.4	Coronary atherosclerosis	CC	6:160848743	rs9457925
411.4	Coronary atherosclerosis	CC	6:161010118	rs10455872
411.4	Coronary atherosclerosis	CC	6:161108536	rs6935921
411.4	Coronary atherosclerosis	CC	6:161137990	rs783147
411.4	Coronary atherosclerosis	CC	7:19052733	rs57301765
411.4	Coronary atherosclerosis	CC	8:19865175	rs2083637
411.4	Coronary atherosclerosis	CC	8:126507389	rs2954038
411.4	Coronary atherosclerosis	CC	9:22096055	rs10757274
411.4	Coronary atherosclerosis	CC	12:112007756	rs653178
411.4	Coronary atherosclerosis	CC	15:79058013	rs2929155
411.4	Coronary atherosclerosis	CC	15:91441673	rs2677738
411.4	Coronary atherosclerosis	CC	16:69965021	rs77870048
411.4	Coronary atherosclerosis	CC	19:11188153	rs55791371
411.4	Coronary atherosclerosis	CC	19:45410002	rs769449
411.4	Coronary atherosclerosis	CC	19:45412079	rs7412
411.4	Coronary atherosclerosis	CC	20:17867605	rs112765961
411.4	Coronary atherosclerosis	CC	21:35599128	rs9982601
216	Benign neoplasm of skin	AI	1:17760098	rs4920607
216	Benign neoplasm of skin	AI	16:89986117	Affx-35293625
216	Benign neoplasm of skin	AI	20:31950845	rs291671
216	Benign neoplasm of skin	AI	20:33082171	rs62212235
411.2	Myocardial infarction	AI	1:55505647	rs11591147
411.2	Myocardial infarction	AI	1:109817838	rs660240
411.2	Myocardial infarction	AI	1:222823529	rs17465637
411.2	Myocardial infarction	AI	6:12903957	rs9349379
411.2	Myocardial infarction	AI	6:160848743	rs9457925
411.2	Myocardial infarction	AI	6:161010118	rs10455872
411.2	Myocardial infarction	AI	8:19824667	rs15285
411.2	Myocardial infarction	AI	9:22096055	rs10757274
411.2	Myocardial infarction	AI	12:111910219	rs10774625
411.2	Myocardial infarction	AI	15:91429176	rs7497304
411.2	Myocardial infarction	AI	19:11188153	rs55791371
411.2	Myocardial infarction	AI	19:45411941	rs429358
411.2	Myocardial infarction	AI	19:45412079	rs7412
411.2	Myocardial infarction	AI	21:35599128	rs9982601
250.2	Type 2 diabetes	CC	2:27742603	rs780093
250.2	Type 2 diabetes	CC	2:165528624	rs1128249
250.2	Type 2 diabetes	CC	2:227093745	rs2943641
250.2	Type 2 diabetes	CC	3:123065778	rs11708067
250.2	Type 2 diabetes	CC	3:185513392	rs7651090
250.2	Type 2 diabetes	CC	4:6270056	rs4689388
250.2	Type 2 diabetes	CC	5:102537285	rs36046591
250.2	Type 2 diabetes	CC	6:7240876	rs41302867
250.2	Type 2 diabetes	CC	6:20694884	rs2206734
250.2	Type 2 diabetes	CC	6:31472720	rs2855812
250.2	Type 2 diabetes	CC	6:32441100	rs9269081
250.2	Type 2 diabetes	CC	6:32682429	rs9275599
250.2	Type 2 diabetes	CC	7:15048776	rs17168594
250.2	Type 2 diabetes	CC	7:28183702	rs849140
250.2	Type 2 diabetes	CC	8:41519462	rs515071
250.2	Type 2 diabetes	CC	8:118185025	rs3802177
250.2	Type 2 diabetes	CC	9:22132076	rs2383208
250.2	Type 2 diabetes	CC	9:22137685	rs7018475
250.2	Type 2 diabetes	CC	9:84308948	rs2796441
250.2	Type 2 diabetes	CC	10:80955067	rs703965
250.2	Type 2 diabetes	CC	10:94465559	rs5015480
250.2	Type 2 diabetes	CC	10:114758349	rs7903146
250.2	Type 2 diabetes	CC	11:2857194	rs2237895
250.2	Type 2 diabetes	CC	11:2858546	rs2237897
250.2	Type 2 diabetes	CC	12:4386064	rs3217795
250.2	Type 2 diabetes	CC	12:66250940	rs343092
250.2	Type 2 diabetes	CC	13:80747701	rs679805
250.2	Type 2 diabetes	CC	16:53818460	rs3751812
250.2	Type 2 diabetes	CC	16:69588572	rs1364063
250.2	Type 2 diabetes	CC	17:36098040	rs4430796
250.2	Type 2 diabetes	CC	19:7970635	rs4804833
427.2	Atrial fibrillation and flutter	Combined	1:154814268	rs6666258
427.2	Atrial fibrillation and flutter	Combined	1:170195607	rs72700121
427.2	Atrial fibrillation and flutter	Combined	1:170635002	rs525489
427.2	Atrial fibrillation and flutter	Combined	2:179413110	rs3731748
427.2	Atrial fibrillation and flutter	Combined	2:201162520	rs10931897
427.2	Atrial fibrillation and flutter	Combined	3:12840934	rs6810325
427.2	Atrial fibrillation and flutter	Combined	4:111440302	rs17552555
427.2	Atrial fibrillation and flutter	Combined	4:111718067	rs6843082
427.2	Atrial fibrillation and flutter	Combined	4:111761487	rs3853445
427.2	Atrial fibrillation and flutter	Combined	4:111848270	rs17513625
427.2	Atrial fibrillation and flutter	Combined	4:111899282	rs55947985
427.2	Atrial fibrillation and flutter	Combined	5:137419989	rs2040862
427.2	Atrial fibrillation and flutter	Combined	5:172650524	rs2216553
427.2	Atrial fibrillation and flutter	Combined	6:16414553	rs59430691
427.2	Atrial fibrillation and flutter	Combined	6:18278577	rs9396839
427.2	Atrial fibrillation and flutter	Combined	6:149399100	rs117984853
427.2	Atrial fibrillation and flutter	Combined	7:14373714	rs12154315
427.2	Atrial fibrillation and flutter	Combined	7:116191301	rs11773845
427.2	Atrial fibrillation and flutter	Combined	8:124551975	rs62521286
427.2	Atrial fibrillation and flutter	Combined	9:97713459	rs10821415
427.2	Atrial fibrillation and flutter	Combined	10:105299611	rs6584555
427.2	Atrial fibrillation and flutter	Combined	10:105339421	rs1018014
427.2	Atrial fibrillation and flutter	Combined	10:105500520	rs879544
427.2	Atrial fibrillation and flutter	Combined	11:128791541	rs2604193
427.2	Atrial fibrillation and flutter	Combined	12:24770878	rs17287293
427.2	Atrial fibrillation and flutter	Combined	12:32988907	rs35292063
427.2	Atrial fibrillation and flutter	Combined	12:114793240	rs883079
427.2	Atrial fibrillation and flutter	Combined	14:23861811	rs365990
427.2	Atrial fibrillation and flutter	Combined	14:64680848	rs1152591
427.2	Atrial fibrillation and flutter	Combined	15:73662855	rs11630367
427.2	Atrial fibrillation and flutter	Combined	16:73051620	rs2106261
593	Hematuria	CC	1:13930604	rs74226261
593	Hematuria	CC	6:28768698	rs7767099
593	Hematuria	CC	6:30347306	rs970270
593	Hematuria	CC	6:31024796	rs3131788
593	Hematuria	CC	6:32263458	rs6910668
593	Hematuria	CC	19:41825191	rs73045269
626.12	Excessive or frequent menstruation	Combined	11:30372818	rs74331022
562.1	Diverticulosis	Combined	1:234362972	rs10910388
562.1	Diverticulosis	Combined	2:144305674	rs6704689
562.1	Diverticulosis	Combined	6:98364895	rs9482094
562.1	Diverticulosis	Combined	7:73440695	rs3757584
562.1	Diverticulosis	Combined	9:136137065	rs687621
562.1	Diverticulosis	Combined	11:27748493	rs17309930
562.1	Diverticulosis	Combined	11:70005641	rs875106
562.1	Diverticulosis	Combined	13:107900049	rs11616947
562.1	Diverticulosis	Combined	19:38753625	rs7250689
244.4	Hypothyroidism NOS	CC	1:108366016	rs4915077
244.4	Hypothyroidism NOS	CC	1:114377568	rs2476601
244.4	Hypothyroidism NOS	CC	2:1412581	rs11211645
244.4	Hypothyroidism NOS	CC	2:55771169	rs1045920
244.4	Hypothyroidism NOS	CC	2:61684564	rs778139
244.4	Hypothyroidism NOS	CC	2:163110536	rs2111485
244.4	Hypothyroidism NOS	CC	2:191964633	rs7574865
244.4	Hypothyroidism NOS	CC	2:204738919	rs3087243
244.4	Hypothyroidism NOS	CC	3:105927328	rs1838554
244.4	Hypothyroidism NOS	CC	3:188088261	rs11707807
244.4	Hypothyroidism NOS	CC	4:149633421	rs7655751
244.4	Hypothyroidism NOS	CC	5:76543768	rs6867654
244.4	Hypothyroidism NOS	CC	6:26322526	rs6903015
244.4	Hypothyroidism NOS	CC	6:29507310	rs362514
244.4	Hypothyroidism NOS	CC	6:29910549	rs45585732
244.4	Hypothyroidism NOS	CC	6:31082127	rs3130552
244.4	Hypothyroidism NOS	CC	6:31370367	rs3763288
244.4	Hypothyroidism NOS	CC	6:31377047	rs6910087
244.4	Hypothyroidism NOS	CC	6:31391401	rs4418214
244.4	Hypothyroidism NOS	CC	6:31568419	rs9267512
244.4	Hypothyroidism NOS	CC	6:31916951	rs541862
244.4	Hypothyroidism NOS	CC	6:32636866	rs3134996
244.4	Hypothyroidism NOS	CC	6:32682862	rs3892710
244.4	Hypothyroidism NOS	CC	6:32712818	rs17500510
244.4	Hypothyroidism NOS	CC	6:33055780	rs3128963
244.4	Hypothyroidism NOS	CC	6:33060870	rs2295119
244.4	Hypothyroidism NOS	CC	6:90976768	rs72928038
244.4	Hypothyroidism NOS	CC	6:167400345	rs9356551
244.4	Hypothyroidism NOS	CC	8:133920518	rs75865560
244.4	Hypothyroidism NOS	CC	9:100546600	rs925489
244.4	Hypothyroidism NOS	CC	10:6098949	rs706778
244.4	Hypothyroidism NOS	CC	10:63786554	rs11593907
244.4	Hypothyroidism NOS	CC	11:95311422	rs4409785
244.4	Hypothyroidism NOS	CC	12:9925336	rs7488011
244.4	Hypothyroidism NOS	CC	12:56379427	rs1873914
244.4	Hypothyroidism NOS	CC	12:111884608	rs3184504
244.4	Hypothyroidism NOS	CC	12:113166569	rs10744782
244.4	Hypothyroidism NOS	CC	13:24782560	rs7323885
244.4	Hypothyroidism NOS	CC	15:38820647	rs11073333
244.4	Hypothyroidism NOS	CC	17:7235316	rs8081264
244.4	Hypothyroidism NOS	CC	19:50195770	rs10423579
244.4	Hypothyroidism NOS	CC	22:30494371	rs2412971
244.4	Hypothyroidism NOS	CC	22:37587111	rs229533
411.3	Angina pectoris	Combined	1:56966350	rs17114046
411.3	Angina pectoris	Combined	1:109818530	rs646776
411.3	Angina pectoris	Combined	2:85769711	rs1078004
411.3	Angina pectoris	Combined	4:96075965	rs1434536
411.3	Angina pectoris	Combined	4:148374767	rs61075980
411.3	Angina pectoris	Combined	6:12903957	rs9349379
411.3	Angina pectoris	Combined	6:160848743	rs9457925
411.3	Angina pectoris	Combined	6:161010118	rs10455872
411.3	Angina pectoris	Combined	7:19052733	rs57301765
411.3	Angina pectoris	Combined	8:19865175	rs2083637
411.3	Angina pectoris	Combined	9:22096055	rs10757274
411.3	Angina pectoris	Combined	12:111910219	rs10774625
411.3	Angina pectoris	Combined	15:91429176	rs7497304
411.3	Angina pectoris	Combined	17:47450057	rs7209400
411.3	Angina pectoris	Combined	19:11202306	rs6511720
411.3	Angina pectoris	Combined	19:45410002	rs769449
411.3	Angina pectoris	Combined	19:45412079	rs7412
411.3	Angina pectoris	Combined	21:35599128	rs9982601
278.1	Obesity	Combined	2:466003	rs62104180
278.1	Obesity	Combined	8:11830150	rs11998678
278.1	Obesity	Combined	16:31141993	rs1549293
278.1	Obesity	Combined	16:53800954	rs1421085
278.1	Obesity	Combined	18:57851763	rs10871777
495	Asthma	AI	1:152179152	rs12123821
495	Asthma	AI	1:167420425	rs2056626
495	Asthma	AI	2:102849081	rs955754
495	Asthma	AI	2:102954213	rs72823646
495	Asthma	AI	2:242690675	rs1106639
495	Asthma	AI	5:14610309	rs16903574
495	Asthma	AI	5:110401872	rs1837253
495	Asthma	AI	5:110406742	rs3806933
495	Asthma	AI	5:131901225	rs2244012
495	Asthma	AI	6:31367865	rs2523454
495	Asthma	AI	6:31465030	rs6922431
495	Asthma	AI	6:32612430	Affx-37072023
495	Asthma	AI	6:32653062	rs116746348
495	Asthma	AI	6:32786882	rs3763355
495	Asthma	AI	6:32822186	rs4148878
495	Asthma	AI	6:32979770	rs4713604
495	Asthma	AI	6:90973159	rs1847472
495	Asthma	AI	8:11830150	rs11998678
495	Asthma	AI	8:81259826	rs13275219
495	Asthma	AI	9:6072597	rs343476
495	Asthma	AI	9:6192796	rs2095044
495	Asthma	AI	10:8107572	rs10905279
495	Asthma	AI	10:9058671	rs1444782
495	Asthma	AI	10:9172233	rs1149915
495	Asthma	AI	10:21834536	rs7098100
495	Asthma	AI	11:75983514	rs76282174
495	Asthma	AI	11:76291154	rs61893460
495	Asthma	AI	12:56412487	rs1701704
495	Asthma	AI	12:57503775	rs167769
495	Asthma	AI	13:99975380	rs7339230
495	Asthma	AI	15:67442596	rs17293632
495	Asthma	AI	16:11224966	rs36045143
495	Asthma	AI	17:38062217	rs2305479
495	Asthma	AI	17:47474529	rs2671659
495	Asthma	AI	19:33726375	rs11672303
495	Asthma	AI	20:47178883	rs112470702
495	Asthma	AI	21:36453837	rs2242900
726	Peripheral enthesopathies and allied syndromes	AI	4:103188709	rs13107325
191.11	Cancer of brain	AI	7:46213818	rs4559153
191.11	Cancer of brain	AI	9:22096055	rs10757274
191.11	Cancer of brain	AI	11:68938776	rs74342245
191.11	Cancer of brain	AI	16:69917740	rs6499270
191.11	Cancer of brain	AI	20:19570596	rs78143514
550.1	Inguinal hernia	Combined	1:218860068	rs993925
550.1	Inguinal hernia	Combined	1:219734960	rs2820441
550.1	Inguinal hernia	Combined	2:56096892	rs3791679
550.1	Inguinal hernia	Combined	2:56161869	rs80028351
550.1	Inguinal hernia	Combined	3:55615260	rs6794010
550.1	Inguinal hernia	Combined	4:174591579	rs6841699
550.1	Inguinal hernia	Combined	5:64408770	rs6650951
550.1	Inguinal hernia	Combined	6:6743149	rs1294421
550.1	Inguinal hernia	Combined	6:29248149	rs3130834
550.1	Inguinal hernia	Combined	6:31327660	rs1811197
550.1	Inguinal hernia	Combined	6:32333827	rs3129927
550.1	Inguinal hernia	Combined	6:143654625	rs2303386
550.1	Inguinal hernia	Combined	8:25364834	rs3829009
550.1	Inguinal hernia	Combined	8:25727902	rs10103155
550.1	Inguinal hernia	Combined	9:136106974	rs71503180
550.1	Inguinal hernia	Combined	11:32473807	rs3858455
550.1	Inguinal hernia	Combined	11:32722089	rs11031942
550.1	Inguinal hernia	Combined	16:84857244	rs17111
550.1	Inguinal hernia	Combined	17:12188305	rs17627328
600	Hyperplasia of prostate	Combined	4:157510284	rs13118573
600	Hyperplasia of prostate	Combined	5:1322087	rs401681
600	Hyperplasia of prostate	Combined	5:92451777	rs6880789
600	Hyperplasia of prostate	Combined	6:26354780	rs9379851
600	Hyperplasia of prostate	Combined	6:27710165	rs17693963
600	Hyperplasia of prostate	Combined	6:28838629	rs3132392
600	Hyperplasia of prostate	Combined	6:30363136	rs3094035
600	Hyperplasia of prostate	Combined	6:32284108	rs9268219
600	Hyperplasia of prostate	Combined	8:23461785	rs13269974
600	Hyperplasia of prostate	Combined	8:128413305	rs6983267
600	Hyperplasia of prostate	Combined	10:22403894	rs118081660
600	Hyperplasia of prostate	Combined	10:122654969	rs1439466
600	Hyperplasia of prostate	Combined	10:123033549	rs10788160
600	Hyperplasia of prostate	Combined	12:115111318	rs484443
600	Hyperplasia of prostate	Combined	13:51170755	rs3095527
600	Hyperplasia of prostate	Combined	17:36096515	rs757210
600	Hyperplasia of prostate	Combined	19:32056417	rs11084592
600	Hyperplasia of prostate	Combined	20:31950845	rs291671
208	Benign neoplasm of colon	AI	8:128413305	rs6983267
208	Benign neoplasm of colon	AI	11:74413843	rs34695217
208	Benign neoplasm of colon	AI	11:111165009	rs7103178
208	Benign neoplasm of colon	AI	15:32992658	rs28399071
208	Benign neoplasm of colon	AI	15:33118671	rs16959212
208	Benign neoplasm of colon	AI	18:46453463	rs4939827
208	Benign neoplasm of colon	AI	20:60968596	rs1570027
366	Cataract	AI	11:68938776	rs74342245
366	Cataract	AI	20:19477390	rs6046144
726.1	Enthesopathy	CC	8:128333180	rs622856
726.1	Enthesopathy	CC	8:128407443	rs10505477
726.1	Enthesopathy	CC	17:36101156	rs7501939
726.1	Enthesopathy	CC	19:51340794	rs2659053
726.1	Enthesopathy	CC	19:51361757	rs17632542
556.1	Ulceration of intestine	AI	1:109817838	rs660240
556.1	Ulceration of intestine	AI	2:44074431	rs4245791
556.1	Ulceration of intestine	AI	6:12903957	rs9349379
556.1	Ulceration of intestine	AI	6:160848743	rs9457925
556.1	Ulceration of intestine	AI	6:161010118	rs10455872
556.1	Ulceration of intestine	AI	9:22081850	rs6475606
556.1	Ulceration of intestine	AI	19:11188153	rs55791371
556.1	Ulceration of intestine	AI	19:45412079	rs7412
455	Hemorrhoids	Combined	9:22125503	rs1333049
455	Hemorrhoids	Combined	9:136137065	rs687621
455	Hemorrhoids	Combined	12:66401444	rs11175997
600	Hyperplasia of prostate	CC	4:157510284	rs13118573
600	Hyperplasia of prostate	CC	5:1287194	rs2853677
600	Hyperplasia of prostate	CC	5:1322087	rs401681
600	Hyperplasia of prostate	CC	5:134611916	rs630231
600	Hyperplasia of prostate	CC	6:26354780	rs9379851
600	Hyperplasia of prostate	CC	6:27750858	rs2179095
600	Hyperplasia of prostate	CC	6:28838629	rs3132392
600	Hyperplasia of prostate	CC	6:30363136	rs3094035
600	Hyperplasia of prostate	CC	10:22403894	rs118081660
600	Hyperplasia of prostate	CC	10:122654969	rs1439466
600	Hyperplasia of prostate	CC	10:123033549	rs10788160
600	Hyperplasia of prostate	CC	13:51170755	rs3095527
600	Hyperplasia of prostate	CC	18:19902868	rs7240035
600	Hyperplasia of prostate	CC	19:32056417	rs11084592
600	Hyperplasia of prostate	CC	20:31950845	rs291671
366	Cataract	CC	1:227195728	rs1929863
366	Cataract	CC	3:181346790	rs9838604
366	Cataract	CC	7:46213818	rs4559153
366	Cataract	CC	11:68938776	rs74342245
366	Cataract	CC	17:79557043	rs67050149
366	Cataract	CC	20:19477390	rs6046144
726.1	Enthesopathy	Combined	8:128333180	rs622856
726.1	Enthesopathy	Combined	8:128407443	rs10505477
726.1	Enthesopathy	Combined	17:36101156	rs7501939
726.1	Enthesopathy	Combined	19:51340794	rs2659053
726.1	Enthesopathy	Combined	19:51361757	rs17632542
747.12	Valvular heart disease/ heart chambers	Combined	5:1282319	rs7726159
556.1	Ulceration of intestine	CC	1:109818306	rs629301
556.1	Ulceration of intestine	CC	6:160922870	rs117733303
556.1	Ulceration of intestine	CC	6:161010118	rs10455872
556.1	Ulceration of intestine	CC	9:22081850	rs6475606
459.9	Circulatory disease NEC	AI	1:169519049	rs6025
459.9	Circulatory disease NEC	AI	6:160848743	rs9457925
459.9	Circulatory disease NEC	AI	6:161010118	rs10455872
459.9	Circulatory disease NEC	AI	9:136149229	rs505922
459.9	Circulatory disease NEC	AI	12:111884608	rs3184504
593	Hematuria	AI	6:27251379	rs13207082
593	Hematuria	AI	6:28754817	rs9257182
593	Hematuria	AI	6:31244021	rs2524074
593	Hematuria	AI	6:32408497	rs3135394
530.14	Reflux esophagitis	Combined	13:101417627	rs767932
785	Abdominal pain	Combined	3:58395891	rs4681851
562.1	Diverticulosis	CC	1:151937938	rs7554859
562.1	Diverticulosis	CC	1:234362972	rs10910388
562.1	Diverticulosis	CC	2:56040099	rs10199082
562.1	Diverticulosis	CC	2:56096892	rs3791679
562.1	Diverticulosis	CC	2:144305674	rs6704689
562.1	Diverticulosis	CC	4:95769803	rs13127842
562.1	Diverticulosis	CC	5:37772780	rs10472291
562.1	Diverticulosis	CC	6:32387809	rs2395163
562.1	Diverticulosis	CC	7:73440695	rs3757584
562.1	Diverticulosis	CC	7:96080962	rs3094751
562.1	Diverticulosis	CC	7:102466741	rs1541519
562.1	Diverticulosis	CC	8:120429024	rs2279112
562.1	Diverticulosis	CC	9:136149229	rs505922
562.1	Diverticulosis	CC	10:25821318	rs10508700
562.1	Diverticulosis	CC	10:101473218	rs2231687
562.1	Diverticulosis	CC	11:27748493	rs17309930
562.1	Diverticulosis	CC	11:70005641	rs875106
562.1	Diverticulosis	CC	13:107900049	rs11616947
562.1	Diverticulosis	CC	16:84857244	rs17111
562.1	Diverticulosis	CC	19:38753625	rs7250689
244.4	Hypothyroidism NOS	AI	1:108366016	rs4915077
244.4	Hypothyroidism NOS	AI	1:114303808	rs6679677
244.4	Hypothyroidism NOS	AI	2:1412581	rs11211645
244.4	Hypothyroidism NOS	AI	2:163124051	rs1990760
244.4	Hypothyroidism NOS	AI	2:191964633	rs7574865
244.4	Hypothyroidism NOS	AI	2:204738919	rs3087243
244.4	Hypothyroidism NOS	AI	3:5022961	rs13076468
244.4	Hypothyroidism NOS	AI	3:105927328	rs1838554
244.4	Hypothyroidism NOS	AI	3:188088261	rs11707807
244.4	Hypothyroidism NOS	AI	4:149635025	rs10519980
244.4	Hypothyroidism NOS	AI	6:26322526	rs6903015
244.4	Hypothyroidism NOS	AI	6:27774824	rs200483
244.4	Hypothyroidism NOS	AI	6:29908076	rs9260048
244.4	Hypothyroidism NOS	AI	6:29910549	rs45585732
244.4	Hypothyroidism NOS	AI	6:31081989	rs3130977
244.4	Hypothyroidism NOS	AI	6:31370367	rs3763288
244.4	Hypothyroidism NOS	AI	6:31377047	rs6910087
244.4	Hypothyroidism NOS	AI	6:31391401	rs4418214
244.4	Hypothyroidism NOS	AI	6:32667119	rs3135006
244.4	Hypothyroidism NOS	AI	6:32668946	rs1613056
244.4	Hypothyroidism NOS	AI	6:32712818	rs17500510
244.4	Hypothyroidism NOS	AI	6:33048689	rs9277354
244.4	Hypothyroidism NOS	AI	6:33060870	rs2295119
244.4	Hypothyroidism NOS	AI	6:90976768	rs72928038
244.4	Hypothyroidism NOS	AI	6:167400345	rs9356551
244.4	Hypothyroidism NOS	AI	8:133920518	rs75865560
244.4	Hypothyroidism NOS	AI	9:100546600	rs925489
244.4	Hypothyroidism NOS	AI	10:6098949	rs706778
244.4	Hypothyroidism NOS	AI	10:63786554	rs11593907
244.4	Hypothyroidism NOS	AI	11:95311422	rs4409785
244.4	Hypothyroidism NOS	AI	12:9925336	rs7488011
244.4	Hypothyroidism NOS	AI	12:111884608	rs3184504
244.4	Hypothyroidism NOS	AI	12:111953704	rs16941541
244.4	Hypothyroidism NOS	AI	12:113024793	rs12580178
244.4	Hypothyroidism NOS	AI	13:24782560	rs7323885
244.4	Hypothyroidism NOS	AI	15:38838264	rs8035957
244.4	Hypothyroidism NOS	AI	17:7235316	rs8081264
244.4	Hypothyroidism NOS	AI	18:12809340	rs1893217
244.4	Hypothyroidism NOS	AI	19:4830628	rs6510827
244.4	Hypothyroidism NOS	AI	19:50195770	rs10423579
244.4	Hypothyroidism NOS	AI	22:30494371	rs2412971
244.4	Hypothyroidism NOS	AI	22:37581422	rs229526
411.4	Coronary atherosclerosis	AI	1:55505647	rs11591147
411.4	Coronary atherosclerosis	AI	1:109822166	rs599839
411.4	Coronary atherosclerosis	AI	1:222823529	rs17465637
411.4	Coronary atherosclerosis	AI	2:44074431	rs4245791
411.4	Coronary atherosclerosis	AI	2:85787341	rs12714145
411.4	Coronary atherosclerosis	AI	2:203846817	rs72932557
411.4	Coronary atherosclerosis	AI	4:148400819	rs6842241
411.4	Coronary atherosclerosis	AI	6:12903957	rs9349379
411.4	Coronary atherosclerosis	AI	6:160848743	rs9457925
411.4	Coronary atherosclerosis	AI	6:161010118	rs10455872
411.4	Coronary atherosclerosis	AI	8:19865175	rs2083637
411.4	Coronary atherosclerosis	AI	9:22096055	rs10757274
411.4	Coronary atherosclerosis	AI	12:111910219	rs10774625
411.4	Coronary atherosclerosis	AI	13:110832918	rs9521632
411.4	Coronary atherosclerosis	AI	15:91429176	rs7497304
411.4	Coronary atherosclerosis	AI	17:47331987	rs663576
411.4	Coronary atherosclerosis	AI	19:11188153	rs55791371
411.4	Coronary atherosclerosis	AI	19:45410002	rs769449
411.4	Coronary atherosclerosis	AI	19:45412079	rs7412
411.4	Coronary atherosclerosis	AI	21:35599128	rs9982601
278.1	Obesity	CC	16:31141993	rs1549293
278.1	Obesity	CC	16:53800954	rs1421085
278.1	Obesity	CC	18:57851763	rs10871777
495	Asthma	CC	1:152179152	rs12123821
495	Asthma	CC	2:102960824	rs2160203
495	Asthma	CC	2:111874699	rs72836344
495	Asthma	CC	2:242690675	rs1106639
495	Asthma	CC	4:123028531	rs7686651
495	Asthma	CC	4:123196582	rs62323957
495	Asthma	CC	5:110401872	rs1837253
495	Asthma	CC	5:110406742	rs3806933
495	Asthma	CC	5:131901225	rs2244012
495	Asthma	CC	6:31367865	rs2523454
495	Asthma	CC	6:31448862	rs3749946
495	Asthma	CC	6:32612430	Affx-37072023
495	Asthma	CC	6:32786882	rs3763355
495	Asthma	CC	6:32822186	rs4148878
495	Asthma	CC	6:90973159	rs1847472
495	Asthma	CC	9:5840749	rs12379291
495	Asthma	CC	9:6072597	rs343476
495	Asthma	CC	9:6193455	rs2381416
495	Asthma	CC	10:9058671	rs1444782
495	Asthma	CC	10:9208204	rs17406680
495	Asthma	CC	11:75983514	rs76282174
495	Asthma	CC	11:76299194	rs2155219
495	Asthma	CC	12:56412487	rs1701704
495	Asthma	CC	12:57503775	rs167769
495	Asthma	CC	13:99975380	rs7339230
495	Asthma	CC	15:67442596	rs17293632
495	Asthma	CC	16:11224966	rs36045143
495	Asthma	CC	17:38069949	rs7216389
495	Asthma	CC	17:47440466	rs16948048
174.11	Malignant neoplasm of female breast	Combined	2:217905832	rs13387042
174.11	Malignant neoplasm of female breast	Combined	2:217957699	rs72951831
174.11	Malignant neoplasm of female breast	Combined	3:27368884	rs3920005
174.11	Malignant neoplasm of female breast	Combined	5:44701418	rs714130
174.11	Malignant neoplasm of female breast	Combined	5:56023083	rs16886165
174.11	Malignant neoplasm of female breast	Combined	5:158296996	rs2072495
174.11	Malignant neoplasm of female breast	Combined	6:151936677	rs6929137
174.11	Malignant neoplasm of female breast	Combined	8:128355618	rs13281615
174.11	Malignant neoplasm of female breast	Combined	10:123346116	rs2981575
174.11	Malignant neoplasm of female breast	Combined	11:69343815	rs75296154
174.11	Malignant neoplasm of female breast	Combined	12:96027759	rs17356907
174.11	Malignant neoplasm of female breast	Combined	16:52599188	rs4784227
174.11	Malignant neoplasm of female breast	Combined	22:41061691	rs73171018
550.2	Diaphragmatic hernia	AI	2:56040099	rs10199082
574.1	Cholelithiasis	Combined	2:27730940	rs1260326
574.1	Cholelithiasis	Combined	2:44001139	rs17031488
574.1	Cholelithiasis	Combined	2:44066247	Affx-20090007
574.1	Cholelithiasis	Combined	2:44074431	rs4245791
574.1	Cholelithiasis	Combined	2:44788309	rs72790077
574.1	Cholelithiasis	Combined	4:151199080	rs2290846
574.1	Cholelithiasis	Combined	7:87105795	rs4148808
574.1	Cholelithiasis	Combined	8:59388565	rs2081687
574.1	Cholelithiasis	Combined	10:46013277	rs970548
574.1	Cholelithiasis	Combined	11:61557803	rs102275
574.1	Cholelithiasis	Combined	12:121423956	rs2393791
574.1	Cholelithiasis	Combined	19:48384749	rs10426201
574.1	Cholelithiasis	Combined	19:49206462	rs681343
510.2	Lung transplant	CC	1:238307270	rs112742968
600	Hyperplasia of prostate	AI	5:1322087	rs401681
600	Hyperplasia of prostate	AI	5:92451777	rs6880789
600	Hyperplasia of prostate	AI	6:26332605	rs9467711
600	Hyperplasia of prostate	AI	6:27813694	rs200995
600	Hyperplasia of prostate	AI	6:28838629	rs3132392
600	Hyperplasia of prostate	AI	6:31145991	rs3871248
600	Hyperplasia of prostate	AI	6:32284108	rs9268219
600	Hyperplasia of prostate	AI	8:128333180	rs622856
600	Hyperplasia of prostate	AI	8:128413305	rs6983267
600	Hyperplasia of prostate	AI	10:22581581	rs116940348
600	Hyperplasia of prostate	AI	10:122654969	rs1439466
600	Hyperplasia of prostate	AI	10:123033549	rs10788160
600	Hyperplasia of prostate	AI	13:51088356	rs1638703
600	Hyperplasia of prostate	AI	19:51361757	rs17632542
535	Gastritis and duodenitis	AI	6:31497399	rs3130055
535	Gastritis and duodenitis	AI	11:112866456	rs4144892
550.2	Diaphragmatic hernia	CC	3:71020490	rs17651978
550.2	Diaphragmatic hernia	CC	5:4977136	rs40646
550.2	Diaphragmatic hernia	CC	7:134592554	rs11562045
550.2	Diaphragmatic hernia	CC	11:32473807	rs3858455
740.1	Osteoarthritis; localized	AI	12:27972012	rs875606
455	Hemorrhoids	AI	9:22125503	rs1333049
960.2	Allergy/adverse effect of penicillin	CC	6:31327265	rs114783056
562.1	Diverticulosis	AI	11:74413843	rs34695217
562.1	Diverticulosis	AI	15:32992658	rs28399071
562.1	Diverticulosis	AI	20:60968596	rs1570027
427.2	Atrial fibrillation and flutter	CC	1:112454822	rs12090194
427.2	Atrial fibrillation and flutter	CC	1:154814268	rs6666258
427.2	Atrial fibrillation and flutter	CC	1:170195607	rs72700121
427.2	Atrial fibrillation and flutter	CC	1:170632384	rs56250774
427.2	Atrial fibrillation and flutter	CC	2:179398823	rs2857265
427.2	Atrial fibrillation and flutter	CC	2:201183701	rs7578220
427.2	Atrial fibrillation and flutter	CC	3:12840934	rs6810325
427.2	Atrial fibrillation and flutter	CC	4:111440302	rs17552555
427.2	Atrial fibrillation and flutter	CC	4:111535300	rs74344825
427.2	Atrial fibrillation and flutter	CC	4:111688915	rs115782574
427.2	Atrial fibrillation and flutter	CC	4:111718067	rs6843082
427.2	Atrial fibrillation and flutter	CC	4:111761487	rs3853445
427.2	Atrial fibrillation and flutter	CC	4:111848270	rs17513625
427.2	Atrial fibrillation and flutter	CC	4:111899282	rs55947985
427.2	Atrial fibrillation and flutter	CC	5:137419989	rs2040862
427.2	Atrial fibrillation and flutter	CC	6:16414553	rs59430691
427.2	Atrial fibrillation and flutter	CC	6:18278577	rs9396839
427.2	Atrial fibrillation and flutter	CC	6:149399100	rs117984853
427.2	Atrial fibrillation and flutter	CC	7:14373714	rs12154315
427.2	Atrial fibrillation and flutter	CC	7:116191301	rs11773845
427.2	Atrial fibrillation and flutter	CC	8:124551975	rs62521286
427.2	Atrial fibrillation and flutter	CC	9:97713459	rs10821415
427.2	Atrial fibrillation and flutter	CC	10:65315433	rs10740134
427.2	Atrial fibrillation and flutter	CC	10:105299611	rs6584555
427.2	Atrial fibrillation and flutter	CC	10:105339421	rs1018014
427.2	Atrial fibrillation and flutter	CC	10:105512186	rs11592832
427.2	Atrial fibrillation and flutter	CC	10:105610326	rs10786772
427.2	Atrial fibrillation and flutter	CC	11:20011445	rs10741807
427.2	Atrial fibrillation and flutter	CC	11:128764570	rs76097649
427.2	Atrial fibrillation and flutter	CC	12:24770878	rs17287293
427.2	Atrial fibrillation and flutter	CC	12:32988907	rs35292063
427.2	Atrial fibrillation and flutter	CC	12:114793240	rs883079
427.2	Atrial fibrillation and flutter	CC	14:23861811	rs365990
427.2	Atrial fibrillation and flutter	CC	14:64680848	rs1152591
427.2	Atrial fibrillation and flutter	CC	15:73662855	rs11630367
427.2	Atrial fibrillation and flutter	CC	16:73051620	rs2106261
454.1	Varicose veins of lower extremity	Combined	1:10833232	rs58064215
454.1	Varicose veins of lower extremity	Combined	2:68385097	rs2044693
454.1	Varicose veins of lower extremity	Combined	3:128290848	rs2713587
454.1	Varicose veins of lower extremity	Combined	4:26806736	rs35516283
454.1	Varicose veins of lower extremity	Combined	5:76298772	rs247746
454.1	Varicose veins of lower extremity	Combined	5:127347013	rs34145453
454.1	Varicose veins of lower extremity	Combined	5:158244083	rs1432679
454.1	Varicose veins of lower extremity	Combined	6:26305407	rs994379
454.1	Varicose veins of lower extremity	Combined	6:29935469	rs9260761
454.1	Varicose veins of lower extremity	Combined	6:31320810	rs2596503
454.1	Varicose veins of lower extremity	Combined	6:127452639	rs9491696
454.1	Varicose veins of lower extremity	Combined	8:87567848	rs10504825
454.1	Varicose veins of lower extremity	Combined	9:118390987	rs2418393
454.1	Varicose veins of lower extremity	Combined	12:48209165	rs11168250
454.1	Varicose veins of lower extremity	Combined	13:106264893	rs4772697
454.1	Varicose veins of lower extremity	Combined	16:88813060	rs78579285
454.1	Varicose veins of lower extremity	Combined	16:88853729	Affx-13430005
454.1	Varicose veins of lower extremity	Combined	17:70037793	rs12603032
454.1	Varicose veins of lower extremity	Combined	20:50155124	rs6021275
454.1	Varicose veins of lower extremity	Combined	20:62594247	rs2275294
459.9	Circulatory disease NEC	CC	1:169519049	rs6025
459.9	Circulatory disease NEC	CC	4:155542248	rs7681423
459.9	Circulatory disease NEC	CC	4:187188094	rs4253399
459.9	Circulatory disease NEC	CC	9:136149229	rs505922
574.1	Cholelithiasis	CC	2:44001139	rs17031488
574.1	Cholelithiasis	CC	2:44066247	Affx-20090007
574.1	Cholelithiasis	CC	2:44074431	rs4245791
574.1	Cholelithiasis	CC	4:151199080	rs2290846
574.1	Cholelithiasis	CC	7:87105795	rs4148808
574.1	Cholelithiasis	CC	10:46013277	rs970548
574.1	Cholelithiasis	CC	11:61557803	rs102275
574.1	Cholelithiasis	CC	12:121423956	rs2393791
574.1	Cholelithiasis	CC	19:48384749	rs10426201
574.1	Cholelithiasis	CC	19:49232226	rs2287922
550.1	Inguinal hernia	AI	2:56040099	rs10199082
550.1	Inguinal hernia	AI	2:56111309	rs3791675
550.1	Inguinal hernia	AI	5:64408770	rs6650951
550.1	Inguinal hernia	AI	6:31327400	rs2523587
550.1	Inguinal hernia	AI	8:25727902	rs10103155
550.1	Inguinal hernia	AI	11:32473807	rs3858455
550.1	Inguinal hernia	AI	16:84857244	rs17111
174.11	Malignant neoplasm of female breast	CC	2:217905832	rs13387042
174.11	Malignant neoplasm of female breast	CC	2:217957699	rs72951831
174.11	Malignant neoplasm of female breast	CC	3:27368884	rs3920005
174.11	Malignant neoplasm of female breast	CC	5:56023083	rs16886165
174.11	Malignant neoplasm of female breast	CC	6:151936677	rs6929137
174.11	Malignant neoplasm of female breast	CC	10:123346116	rs2981575
174.11	Malignant neoplasm of female breast	CC	11:69343815	rs75296154
174.11	Malignant neoplasm of female breast	CC	12:96027759	rs17356907
174.11	Malignant neoplasm of female breast	CC	16:52599188	rs4784227
174.11	Malignant neoplasm of female breast	CC	22:41061691	rs73171018
747.12	Valvular heart disease/ heart chambers	CC	5:1282319	rs7726159
530.14	Reflux esophagitis	AI	6:31488904	rs3093995
530.14	Reflux esophagitis	AI	11:112881215	rs17114673
530.14	Reflux esophagitis	AI	17:50270268	rs12939066
427.2	Atrial fibrillation and flutter	AI	1:154814353	rs13376333
427.2	Atrial fibrillation and flutter	AI	4:111718067	rs6843082
427.2	Atrial fibrillation and flutter	AI	4:111761487	rs3853445
427.2	Atrial fibrillation and flutter	AI	4:111848270	rs17513625
427.2	Atrial fibrillation and flutter	AI	7:14373714	rs12154315
427.2	Atrial fibrillation and flutter	AI	9:97713459	rs10821415
427.2	Atrial fibrillation and flutter	AI	16:73051620	rs2106261
454.1	Varicose veins of lower extremity	CC	1:10833232	rs58064215
454.1	Varicose veins of lower extremity	CC	2:68457573	rs12468533
454.1	Varicose veins of lower extremity	CC	4:26806736	rs35516283
454.1	Varicose veins of lower extremity	CC	5:76298772	rs247746
454.1	Varicose veins of lower extremity	CC	5:127347013	rs34145453
454.1	Varicose veins of lower extremity	CC	5:158244083	rs1432679
454.1	Varicose veins of lower extremity	CC	6:26305407	rs994379
454.1	Varicose veins of lower extremity	CC	6:30067681	rs7763159
454.1	Varicose veins of lower extremity	CC	6:31794592	rs2763979
454.1	Varicose veins of lower extremity	CC	6:127452639	rs9491696
454.1	Varicose veins of lower extremity	CC	6:135014966	rs6914876
454.1	Varicose veins of lower extremity	CC	8:87567848	rs10504825
454.1	Varicose veins of lower extremity	CC	9:118390987	rs2418393
454.1	Varicose veins of lower extremity	CC	12:48209165	rs11168250
454.1	Varicose veins of lower extremity	CC	13:106264893	rs4772697
454.1	Varicose veins of lower extremity	CC	16:88813060	rs78579285
454.1	Varicose veins of lower extremity	CC	16:88853729	Affx-13430005
454.1	Varicose veins of lower extremity	CC	17:70037793	rs12603032
454.1	Varicose veins of lower extremity	CC	20:50155124	rs6021275
459.9	Circulatory disease NEC	Combined	1:169519049	rs6025
459.9	Circulatory disease NEC	Combined	4:155542248	rs7681423
459.9	Circulatory disease NEC	Combined	4:187188094	rs4253399
459.9	Circulatory disease NEC	Combined	9:136149229	rs505922
459.9	Circulatory disease NEC	Combined	19:10728320	rs2043305
574.1	Cholelithiasis	AI	2:44027302	rs7594731
574.1	Cholelithiasis	AI	2:44066247	Affx-20090007
574.1	Cholelithiasis	AI	2:44074431	rs4245791
574.1	Cholelithiasis	AI	4:151199080	rs2290846
574.1	Cholelithiasis	AI	8:59388565	rs2081687
574.1	Cholelithiasis	AI	10:45992470	rs12249012
574.1	Cholelithiasis	AI	12:121423956	rs2393791
574.1	Cholelithiasis	AI	19:48384749	rs10426201
574.1	Cholelithiasis	AI	19:49209010	rs503279
550.1	Inguinal hernia	CC	1:219734960	rs2820441
550.1	Inguinal hernia	CC	2:56096892	rs3791679
550.1	Inguinal hernia	CC	4:174591579	rs6841699
550.1	Inguinal hernia	CC	5:64408770	rs6650951
550.1	Inguinal hernia	CC	6:6743149	rs1294421
550.1	Inguinal hernia	CC	8:25727902	rs10103155
550.1	Inguinal hernia	CC	9:16754552	rs7867602
550.1	Inguinal hernia	CC	11:32473807	rs3858455
550.1	Inguinal hernia	CC	11:32722089	rs11031942
550.1	Inguinal hernia	CC	16:84857244	rs17111
550.1	Inguinal hernia	CC	17:12188305	rs17627328
747.12	Valvular heart disease/ heart chambers	AI	5:1279790	rs10069690
726.1	Enthesopathy	AI	5:1315660	rs4975616
726.1	Enthesopathy	AI	8:128407443	rs10505477
726.1	Enthesopathy	AI	19:51361757	rs17632542
174.11	Malignant neoplasm of female breast	AI	2:217905832	rs13387042
174.11	Malignant neoplasm of female breast	AI	2:217957699	rs72951831
174.11	Malignant neoplasm of female breast	AI	3:27368884	rs3920005
174.11	Malignant neoplasm of female breast	AI	5:56023083	rs16886165
174.11	Malignant neoplasm of female breast	AI	5:158296996	rs2072495
174.11	Malignant neoplasm of female breast	AI	6:151936677	rs6929137
174.11	Malignant neoplasm of female breast	AI	8:128355618	rs13281615
174.11	Malignant neoplasm of female breast	AI	10:123346116	rs2981575
174.11	Malignant neoplasm of female breast	AI	11:69343815	rs75296154
174.11	Malignant neoplasm of female breast	AI	12:96027759	rs17356907
174.11	Malignant neoplasm of female breast	AI	16:52599188	rs4784227
174.11	Malignant neoplasm of female breast	AI	18:24500616	rs232320
174.11	Malignant neoplasm of female breast	AI	22:41061691	rs73171018
593	Hematuria	Combined	1:13930604	rs74226261
593	Hematuria	Combined	6:27251379	rs13207082
593	Hematuria	Combined	6:28768698	rs7767099
593	Hematuria	Combined	6:31353171	rs2844531
593	Hematuria	Combined	6:32395726	rs3129843
593	Hematuria	Combined	19:41825191	rs73045269
550.2	Diaphragmatic hernia	Combined	3:71020490	rs17651978
550.2	Diaphragmatic hernia	Combined	5:4977136	rs40646
550.2	Diaphragmatic hernia	Combined	7:134592554	rs11562045
550.2	Diaphragmatic hernia	Combined	11:32473807	rs3858455
550.2	Diaphragmatic hernia	Combined	19:18803172	rs10419226
740.1	Osteoarthritis; localized	CC	1:103755828	rs10747442
455	Hemorrhoids	CC	9:22125503	rs1333049
455	Hemorrhoids	CC	9:136137065	rs687621
218.1	Uterine leiomyoma	AI	5:1286516	rs2736100
411.2	Myocardial infarction	CC	1:109817838	rs660240
411.2	Myocardial infarction	CC	1:222826481	rs2291832
411.2	Myocardial infarction	CC	2:203745885	rs6725887
411.2	Myocardial infarction	CC	6:12903957	rs9349379
411.2	Myocardial infarction	CC	6:160848743	rs9457925
411.2	Myocardial infarction	CC	6:161010118	rs10455872
411.2	Myocardial infarction	CC	9:22125503	rs1333049
411.2	Myocardial infarction	CC	12:112007756	rs653178
411.2	Myocardial infarction	CC	15:91404705	rs4932370
411.2	Myocardial infarction	CC	19:45395619	rs2075650
318	Tobacco use disorder	CC	11:79907395	rs10897563
454.1	Varicose veins of lower extremity	AI	1:10833232	rs58064215
454.1	Varicose veins of lower extremity	AI	2:68435280	rs7572554
454.1	Varicose veins of lower extremity	AI	3:128290848	rs2713587
454.1	Varicose veins of lower extremity	AI	4:26806736	rs35516283
454.1	Varicose veins of lower extremity	AI	5:127347013	rs34145453
454.1	Varicose veins of lower extremity	AI	5:158244083	rs1432679
454.1	Varicose veins of lower extremity	AI	6:26305407	rs994379
454.1	Varicose veins of lower extremity	AI	6:30067681	rs7763159
454.1	Varicose veins of lower extremity	AI	6:31320810	rs2596503
454.1	Varicose veins of lower extremity	AI	9:118390987	rs2418393
454.1	Varicose veins of lower extremity	AI	16:88813060	rs78579285
454.1	Varicose veins of lower extremity	AI	16:88853729	Affx-13430005
454.1	Varicose veins of lower extremity	AI	17:70037793	rs12603032
371.1	Uveitis, noninfectious or NOS	AI	14:100251875	rs185626730
272.11	Hypercholesterolemia	CC	1:55505647	rs11591147
272.11	Hypercholesterolemia	CC	1:109817590	rs12740374
272.11	Hypercholesterolemia	CC	2:21294975	rs541041
272.11	Hypercholesterolemia	CC	2:27730940	rs1260326
272.11	Hypercholesterolemia	CC	2:44065090	Affx-20089987
272.11	Hypercholesterolemia	CC	2:44074431	rs4245791
272.11	Hypercholesterolemia	CC	4:96070525	rs1970801
272.11	Hypercholesterolemia	CC	5:74615021	rs17671591
272.11	Hypercholesterolemia	CC	6:16133820	rs2237107
272.11	Hypercholesterolemia	CC	6:31532814	rs2857709
272.11	Hypercholesterolemia	CC	6:32552983	rs9270015
272.11	Hypercholesterolemia	CC	6:160564476	rs662138
272.11	Hypercholesterolemia	CC	6:160848743	rs9457925
272.11	Hypercholesterolemia	CC	6:160997118	rs74617384
272.11	Hypercholesterolemia	CC	6:161108536	rs6935921
272.11	Hypercholesterolemia	CC	8:126479315	rs6982636
272.11	Hypercholesterolemia	CC	9:22083404	rs1333040
272.11	Hypercholesterolemia	CC	11:116648917	rs964184
272.11	Hypercholesterolemia	CC	12:121420807	rs1183910
272.11	Hypercholesterolemia	CC	16:72108093	rs2000999
272.11	Hypercholesterolemia	CC	17:67081278	rs77542162
272.11	Hypercholesterolemia	CC	19:11202306	rs6511720
272.11	Hypercholesterolemia	CC	19:11227326	rs2738446
272.11	Hypercholesterolemia	CC	19:11231203	rs72658867
272.11	Hypercholesterolemia	CC	19:19379549	rs58542926
272.11	Hypercholesterolemia	CC	19:45412079	rs7412
272.11	Hypercholesterolemia	CC	19:45422946	rs4420638
272.11	Hypercholesterolemia	CC	19:49206674	rs601338
272.11	Hypercholesterolemia	CC	20:39142516	rs2207132
401.1	Essential hypertension	AI	1:10796866	rs880315
401.1	Essential hypertension	AI	1:11862778	rs17367504
401.1	Essential hypertension	AI	1:72764289	rs2815757
401.1	Essential hypertension	AI	1:89361767	rs10922504
401.1	Essential hypertension	AI	1:113042822	rs12037987
401.1	Essential hypertension	AI	1:113054659	rs351370
401.1	Essential hypertension	AI	1:228126470	rs2527614
401.1	Essential hypertension	AI	2:26932031	rs2586886
401.1	Essential hypertension	AI	2:107570090	rs1034816
401.1	Essential hypertension	AI	2:165513091	rs10195252
401.1	Essential hypertension	AI	2:207948857	rs7598034
401.1	Essential hypertension	AI	2:227179630	rs925735
401.1	Essential hypertension	AI	3:11378069	rs7625680
401.1	Essential hypertension	AI	3:27445430	rs1124873
401.1	Essential hypertension	AI	3:48186267	rs12496784
401.1	Essential hypertension	AI	3:138061954	rs9845672
401.1	Essential hypertension	AI	4:17884986	rs16895971
401.1	Essential hypertension	AI	4:26795603	rs4572866
401.1	Essential hypertension	AI	4:38404640	rs9993149
401.1	Essential hypertension	AI	4:81184341	rs16998073
401.1	Essential hypertension	AI	4:100239319	rs1229984
401.1	Essential hypertension	AI	4:103911781	rs6533052
401.1	Essential hypertension	AI	4:111389101	rs7685862
401.1	Essential hypertension	AI	4:156645513	rs13139571
401.1	Essential hypertension	AI	5:32815028	rs1173771
401.1	Essential hypertension	AI	5:114390062	rs10055823
401.1	Essential hypertension	AI	5:122450771	rs10077410
401.1	Essential hypertension	AI	5:127819422	rs2409539
401.1	Essential hypertension	AI	5:134958768	rs17735180
401.1	Essential hypertension	AI	5:157490835	rs3117720
401.1	Essential hypertension	AI	5:157804457	rs9313772
401.1	Essential hypertension	AI	5:157938502	rs2963446
401.1	Essential hypertension	AI	6:22137648	rs9460707
401.1	Essential hypertension	AI	6:25882678	rs79782817
401.1	Essential hypertension	AI	6:26331969	rs6930616
401.1	Essential hypertension	AI	6:32080146	rs3130342
401.1	Essential hypertension	AI	6:32136838	rs1061807
401.1	Essential hypertension	AI	6:32582577	rs3104415
401.1	Essential hypertension	AI	6:50803050	rs987237
401.1	Essential hypertension	AI	6:126258892	rs10447437
401.1	Essential hypertension	AI	6:127147704	rs9375459
401.1	Essential hypertension	AI	6:134196674	rs12524865
401.1	Essential hypertension	AI	6:150998511	rs57139556
401.1	Essential hypertension	AI	6:161010118	rs10455872
401.1	Essential hypertension	AI	6:166177226	rs7770615
401.1	Essential hypertension	AI	7:2028968	rs34809719
401.1	Essential hypertension	AI	7:2513281	rs1548594
401.1	Essential hypertension	AI	7:7223416	rs59076890
401.1	Essential hypertension	AI	7:27245893	rs3735533
401.1	Essential hypertension	AI	7:27337867	rs17428471
401.1	Essential hypertension	AI	7:74094721	rs13227433
401.1	Essential hypertension	AI	7:106411858	rs17477177
401.1	Essential hypertension	AI	7:130433384	rs4731702
401.1	Essential hypertension	AI	7:150684021	rs117564322
401.1	Essential hypertension	AI	8:8890098	rs1045529
401.1	Essential hypertension	AI	8:10818657	rs11250099
401.1	Essential hypertension	AI	8:11830150	rs11998678
401.1	Essential hypertension	AI	8:30847760	rs2042074
401.1	Essential hypertension	AI	8:144054295	rs13269431
401.1	Essential hypertension	AI	9:22125503	rs1333049
401.1	Essential hypertension	AI	9:113169775	rs111245230
401.1	Essential hypertension	AI	10:18440733	rs10764325
401.1	Essential hypertension	AI	10:18711195	rs11014171
401.1	Essential hypertension	AI	10:63467553	rs4590817
401.1	Essential hypertension	AI	10:96039597	rs2274224
401.1	Essential hypertension	AI	10:104906211	rs11191580
401.1	Essential hypertension	AI	10:106058778	rs157079
401.1	Essential hypertension	AI	11:1892585	rs4980389
401.1	Essential hypertension	AI	11:9769562	rs415895
401.1	Essential hypertension	AI	11:16268498	rs10741693
401.1	Essential hypertension	AI	11:32473807	rs3858455
401.1	Essential hypertension	AI	11:47901269	rs1872167
401.1	Essential hypertension	AI	11:49159223	rs6485963
401.1	Essential hypertension	AI	11:51292160	rs11246486
401.1	Essential hypertension	AI	11:54804993	rs28872512
401.1	Essential hypertension	AI	11:58366561	rs10896795
401.1	Essential hypertension	AI	11:65391317	rs12801636
401.1	Essential hypertension	AI	11:88741660	rs5016282
401.1	Essential hypertension	AI	11:100533021	rs10895001
401.1	Essential hypertension	AI	11:107140077	rs12224337
401.1	Essential hypertension	AI	11:111494947	rs491937
401.1	Essential hypertension	AI	12:8832203	rs7132012
401.1	Essential hypertension	AI	12:20164705	rs7973748
401.1	Essential hypertension	AI	12:48195451	rs2544030
401.1	Essential hypertension	AI	12:54443090	rs7297416
401.1	Essential hypertension	AI	12:90081188	rs7136259
401.1	Essential hypertension	AI	12:111884608	rs3184504
401.1	Essential hypertension	AI	12:115552437	rs35444
401.1	Essential hypertension	AI	13:22314146	rs9506725
401.1	Essential hypertension	AI	13:30157252	rs866573
401.1	Essential hypertension	AI	13:32216907	rs9603420
401.1	Essential hypertension	AI	14:50655357	rs72681869
401.1	Essential hypertension	AI	15:75077367	rs1378942
401.1	Essential hypertension	AI	15:81021383	rs2627323
401.1	Essential hypertension	AI	15:91441673	rs2677738
401.1	Essential hypertension	AI	16:20367690	rs12917707
401.1	Essential hypertension	AI	16:53800954	rs1421085
401.1	Essential hypertension	AI	16:81548746	rs11865332
401.1	Essential hypertension	AI	16:81595597	rs12925699
401.1	Essential hypertension	AI	17:7140606	rs222852
401.1	Essential hypertension	AI	17:7771462	rs76730553
401.1	Essential hypertension	AI	17:47068986	rs11652684
401.1	Essential hypertension	AI	17:47440466	rs16948048
401.1	Essential hypertension	AI	17:61548918	rs4277405
401.1	Essential hypertension	AI	18:48780405	rs16953013
401.1	Essential hypertension	AI	19:7253184	rs34328549
401.1	Essential hypertension	AI	19:7406066	rs4804517
401.1	Essential hypertension	AI	19:11526765	rs167479
401.1	Essential hypertension	AI	19:49206417	rs492602
401.1	Essential hypertension	AI	20:8627642	rs6055971
401.1	Essential hypertension	AI	20:10969030	rs1327235
401.1	Essential hypertension	AI	20:30680225	rs926687
401.1	Essential hypertension	AI	20:57758720	rs16982520
401.1	Essential hypertension	AI	20:62470872	rs4809370
208	Benign neoplasm of colon	Combined	8:117630683	rs16892766
208	Benign neoplasm of colon	Combined	8:128413305	rs6983267
208	Benign neoplasm of colon	Combined	11:74250100	rs35283305
208	Benign neoplasm of colon	Combined	11:111165009	rs7103178
208	Benign neoplasm of colon	Combined	15:32992658	rs28399071
208	Benign neoplasm of colon	Combined	15:33022090	rs35330276
208	Benign neoplasm of colon	Combined	18:46453463	rs4939827
208	Benign neoplasm of colon	Combined	20:60968596	rs1570027
740.1	Osteoarthritis; localized	Combined	1:103755828	rs10747442
740.1	Osteoarthritis; localized	Combined	1:219750717	rs4846567
740.1	Osteoarthritis; localized	Combined	12:28025196	rs10843013
429.1	Heart transplant/surgery	Combined	1:115298465	rs12136312
429.1	Heart transplant/surgery	Combined	8:8731236	rs61591712
250.2	Type 2 diabetes	AI	1:114377568	rs2476601
250.2	Type 2 diabetes	AI	2:227093745	rs2943641
250.2	Type 2 diabetes	AI	3:50129399	Affx-22412948
250.2	Type 2 diabetes	AI	3:185530290	rs6769511
250.2	Type 2 diabetes	AI	4:6270056	rs4689388
250.2	Type 2 diabetes	AI	6:7240876	rs41302867
250.2	Type 2 diabetes	AI	6:20679709	rs7756992
250.2	Type 2 diabetes	AI	6:32626302	rs9273364
250.2	Type 2 diabetes	AI	6:32699325	rs9276189
250.2	Type 2 diabetes	AI	6:32710407	rs115018313
250.2	Type 2 diabetes	AI	6:50803050	rs987237
250.2	Type 2 diabetes	AI	7:28183702	rs849140
250.2	Type 2 diabetes	AI	8:118185025	rs3802177
250.2	Type 2 diabetes	AI	9:22132076	rs2383208
250.2	Type 2 diabetes	AI	9:84308948	rs2796441
250.2	Type 2 diabetes	AI	10:80948593	rs703974
250.2	Type 2 diabetes	AI	10:94481917	rs7923837
250.2	Type 2 diabetes	AI	10:114758349	rs7903146
250.2	Type 2 diabetes	AI	11:2857194	rs2237895
250.2	Type 2 diabetes	AI	12:66250940	rs343092
250.2	Type 2 diabetes	AI	16:53818460	rs3751812
250.2	Type 2 diabetes	AI	16:69588572	rs1364063
250.2	Type 2 diabetes	AI	17:36098040	rs4430796
250.2	Type 2 diabetes	AI	17:40772288	rs35635959
366	Cataract	Combined	1:227195728	rs1929863
366	Cataract	Combined	3:181346790	rs9838604
366	Cataract	Combined	7:46213818	rs4559153
366	Cataract	Combined	9:22088260	rs10757272
366	Cataract	Combined	11:68938776	rs74342245
366	Cataract	Combined	11:88911696	rs1042602
366	Cataract	Combined	16:69896527	rs7196917
366	Cataract	Combined	17:79557043	rs67050149
366	Cataract	Combined	20:19477390	rs6046144
401.1	Essential hypertension	CC	1:10796866	rs880315
401.1	Essential hypertension	CC	1:11862778	rs17367504
401.1	Essential hypertension	CC	1:89361767	rs10922504
401.1	Essential hypertension	CC	1:113042822	rs12037987
401.1	Essential hypertension	CC	1:228126470	rs2527614
401.1	Essential hypertension	CC	2:26932031	rs2586886
401.1	Essential hypertension	CC	3:11378069	rs7625680
401.1	Essential hypertension	CC	3:27537909	rs13082711
401.1	Essential hypertension	CC	3:169165888	rs1918974
401.1	Essential hypertension	CC	4:81184341	rs16998073
401.1	Essential hypertension	CC	4:111389101	rs7685862
401.1	Essential hypertension	CC	4:111431444	rs33966350
401.1	Essential hypertension	CC	4:156645513	rs13139571
401.1	Essential hypertension	CC	5:32830521	rs1173727
401.1	Essential hypertension	CC	5:114390062	rs10055823
401.1	Essential hypertension	CC	5:122450771	rs10077410
401.1	Essential hypertension	CC	5:127819422	rs2409539
401.1	Essential hypertension	CC	5:131784393	rs12521868
401.1	Essential hypertension	CC	5:157845402	rs11953630
401.1	Essential hypertension	CC	6:1614367	rs7763581
401.1	Essential hypertension	CC	6:25843746	rs3887266
401.1	Essential hypertension	CC	6:31610384	rs1077394
401.1	Essential hypertension	CC	6:32136838	rs1061807
401.1	Essential hypertension	CC	6:51999414	rs1937150
401.1	Essential hypertension	CC	6:127147704	rs9375459
401.1	Essential hypertension	CC	6:150998511	rs57139556
401.1	Essential hypertension	CC	6:161010118	rs10455872
401.1	Essential hypertension	CC	7:27220831	rs6461992
401.1	Essential hypertension	CC	7:27337867	rs17428471
401.1	Essential hypertension	CC	7:150684021	rs117564322
401.1	Essential hypertension	CC	8:8723651	rs332039
401.1	Essential hypertension	CC	8:10818657	rs11250099
401.1	Essential hypertension	CC	8:11830150	rs11998678
401.1	Essential hypertension	CC	9:35906471	Affx-33719831
401.1	Essential hypertension	CC	10:18513677	rs1779214
401.1	Essential hypertension	CC	10:18725053	rs6482423
401.1	Essential hypertension	CC	10:63524591	rs1530440
401.1	Essential hypertension	CC	10:96052511	rs11187842
401.1	Essential hypertension	CC	10:104906211	rs11191580
401.1	Essential hypertension	CC	10:115781547	rs2782981
401.1	Essential hypertension	CC	10:122967170	rs10788149
401.1	Essential hypertension	CC	11:1892585	rs4980389
401.1	Essential hypertension	CC	11:16268498	rs10741693
401.1	Essential hypertension	CC	11:47440758	rs2293579
401.1	Essential hypertension	CC	11:49159223	rs6485963
401.1	Essential hypertension	CC	11:58366561	rs10896795
401.1	Essential hypertension	CC	11:65391317	rs12801636
401.1	Essential hypertension	CC	11:100533021	rs10895001
401.1	Essential hypertension	CC	11:107054642	rs7926602
401.1	Essential hypertension	CC	12:20164705	rs7973748
401.1	Essential hypertension	CC	12:50537815	rs7302981
401.1	Essential hypertension	CC	12:54443090	rs7297416
401.1	Essential hypertension	CC	12:90081188	rs7136259
401.1	Essential hypertension	CC	12:111884608	rs3184504
401.1	Essential hypertension	CC	12:115552437	rs35444
401.1	Essential hypertension	CC	12:121919295	rs4980994
401.1	Essential hypertension	CC	13:30157252	rs866573
401.1	Essential hypertension	CC	15:75077367	rs1378942
401.1	Essential hypertension	CC	15:81021383	rs2627323
401.1	Essential hypertension	CC	15:91441673	rs2677738
401.1	Essential hypertension	CC	16:20365654	rs13333226
401.1	Essential hypertension	CC	16:81595597	rs12925699
401.1	Essential hypertension	CC	17:47440466	rs16948048
401.1	Essential hypertension	CC	17:61548918	rs4277405
401.1	Essential hypertension	CC	18:48780405	rs16953013
401.1	Essential hypertension	CC	19:7253184	rs34328549
401.1	Essential hypertension	CC	19:11526765	rs167479
401.1	Essential hypertension	CC	19:49206674	rs601338
401.1	Essential hypertension	CC	20:8627642	rs6055971
401.1	Essential hypertension	CC	20:10969030	rs1327235
401.1	Essential hypertension	CC	20:57758720	rs16982520
401.1	Essential hypertension	CC	20:62470872	rs4809370
208	Benign neoplasm of colon	CC	1:204477977	rs11240754
208	Benign neoplasm of colon	CC	5:40265904	rs1348612
208	Benign neoplasm of colon	CC	6:55708497	rs2023523
208	Benign neoplasm of colon	CC	8:117630683	rs16892766
208	Benign neoplasm of colon	CC	8:128413305	rs6983267
208	Benign neoplasm of colon	CC	10:8741986	rs35062044
208	Benign neoplasm of colon	CC	11:74250100	rs35283305
208	Benign neoplasm of colon	CC	11:111171709	rs3802842
208	Benign neoplasm of colon	CC	15:33022090	rs35330276
208	Benign neoplasm of colon	CC	18:46453463	rs4939827
208	Benign neoplasm of colon	CC	20:60968596	rs1570027
740.11	Osteoarthrosis, localized, primary	AI	3:57815170	rs77957995
740.11	Osteoarthrosis, localized, primary	AI	12:27972012	rs875606
785	Abdominal pain	AI	2:44066247	Affx-20090007
785	Abdominal pain	AI	9:96214928	rs1055710
429.1	Heart transplant/surgery	CC	1:115298465	rs12136312
244.4	Hypothyroidism NOS	Combined	1:108366016	rs4915077
244.4	Hypothyroidism NOS	Combined	1:114377568	rs2476601
244.4	Hypothyroidism NOS	Combined	1:156804121	rs1998977
244.4	Hypothyroidism NOS	Combined	2:1412581	rs11211645
244.4	Hypothyroidism NOS	Combined	2:12676752	rs12329082
244.4	Hypothyroidism NOS	Combined	2:55872538	rs7594497
244.4	Hypothyroidism NOS	Combined	2:163110536	rs2111485
244.4	Hypothyroidism NOS	Combined	2:191964633	rs7574865
244.4	Hypothyroidism NOS	Combined	2:204734487	rs231779
244.4	Hypothyroidism NOS	Combined	3:105927328	rs1838554
244.4	Hypothyroidism NOS	Combined	3:188088261	rs11707807
244.4	Hypothyroidism NOS	Combined	4:10718846	rs56817615
244.4	Hypothyroidism NOS	Combined	4:149633421	rs7655751
244.4	Hypothyroidism NOS	Combined	5:76543768	rs6867654
244.4	Hypothyroidism NOS	Combined	5:102596720	rs26232
244.4	Hypothyroidism NOS	Combined	6:26319486	rs9467704
244.4	Hypothyroidism NOS	Combined	6:27446566	rs7749305
244.4	Hypothyroidism NOS	Combined	6:28697964	rs16894234
244.4	Hypothyroidism NOS	Combined	6:29910549	rs45585732
244.4	Hypothyroidism NOS	Combined	6:31082127	rs3130552
244.4	Hypothyroidism NOS	Combined	6:31370367	rs3763288
244.4	Hypothyroidism NOS	Combined	6:31377047	rs6910087
244.4	Hypothyroidism NOS	Combined	6:31391401	rs4418214
244.4	Hypothyroidism NOS	Combined	6:31568419	rs9267512
244.4	Hypothyroidism NOS	Combined	6:32636866	rs3134996
244.4	Hypothyroidism NOS	Combined	6:32682862	rs3892710
244.4	Hypothyroidism NOS	Combined	6:32712818	rs17500510
244.4	Hypothyroidism NOS	Combined	6:32880409	Affx-28508994
244.4	Hypothyroidism NOS	Combined	6:33055780	rs3128963
244.4	Hypothyroidism NOS	Combined	6:33060870	rs2295119
244.4	Hypothyroidism NOS	Combined	6:90976768	rs72928038
244.4	Hypothyroidism NOS	Combined	6:167400345	rs9356551
244.4	Hypothyroidism NOS	Combined	7:37436854	rs11984075
244.4	Hypothyroidism NOS	Combined	8:128197088	rs2445610
244.4	Hypothyroidism NOS	Combined	8:133920518	rs75865560
244.4	Hypothyroidism NOS	Combined	9:5422203	rs10975108
244.4	Hypothyroidism NOS	Combined	9:100546600	rs925489
244.4	Hypothyroidism NOS	Combined	10:6098949	rs706778
244.4	Hypothyroidism NOS	Combined	10:63786554	rs11593907
244.4	Hypothyroidism NOS	Combined	11:613208	rs1131665
244.4	Hypothyroidism NOS	Combined	11:35362357	rs11033080
244.4	Hypothyroidism NOS	Combined	11:95311422	rs4409785
244.4	Hypothyroidism NOS	Combined	12:9925336	rs7488011
244.4	Hypothyroidism NOS	Combined	12:56379427	rs1873914
244.4	Hypothyroidism NOS	Combined	12:111884608	rs3184504
244.4	Hypothyroidism NOS	Combined	12:113166569	rs10744782
244.4	Hypothyroidism NOS	Combined	13:24782560	rs7323885
244.4	Hypothyroidism NOS	Combined	13:43077245	rs116926994
244.4	Hypothyroidism NOS	Combined	15:38838264	rs8035957
244.4	Hypothyroidism NOS	Combined	17:7235316	rs8081264
244.4	Hypothyroidism NOS	Combined	18:67526644	rs1615504
244.4	Hypothyroidism NOS	Combined	19:50195770	rs10423579
244.4	Hypothyroidism NOS	Combined	22:30494371	rs2412971
244.4	Hypothyroidism NOS	Combined	22:37587111	rs229533
216	Benign neoplasm of skin	Combined	3:169492101	rs10936599
216	Benign neoplasm of skin	Combined	6:396321	rs12203592
216	Benign neoplasm of skin	Combined	9:16864521	rs2153271
216	Benign neoplasm of skin	Combined	9:21995044	rs55797833
216	Benign neoplasm of skin	Combined	16:89986117	Affx-35293625
411.2	Myocardial infarction	Combined	1:55505647	rs11591147
411.2	Myocardial infarction	Combined	1:109822166	rs599839
411.2	Myocardial infarction	Combined	1:222826481	rs2291832
411.2	Myocardial infarction	Combined	2:203745885	rs6725887
411.2	Myocardial infarction	Combined	6:12903957	rs9349379
411.2	Myocardial infarction	Combined	6:160848743	rs9457925
411.2	Myocardial infarction	Combined	6:161010118	rs10455872
411.2	Myocardial infarction	Combined	6:161108536	rs6935921
411.2	Myocardial infarction	Combined	8:19824667	rs15285
411.2	Myocardial infarction	Combined	9:22125503	rs1333049
411.2	Myocardial infarction	Combined	12:112007756	rs653178
411.2	Myocardial infarction	Combined	15:91429176	rs7497304
411.2	Myocardial infarction	Combined	19:11188153	rs55791371
411.2	Myocardial infarction	Combined	19:45395619	rs2075650
411.2	Myocardial infarction	Combined	19:45412079	rs7412
411.2	Myocardial infarction	Combined	21:35599128	rs9982601
960.2	Allergy/adverse effect of penicillin	Combined	4:3284340	rs12500459
960.2	Allergy/adverse effect of penicillin	Combined	6:31323414	rs41563818
318	Tobacco use disorder	Combined	8:146174584	rs7824142
318	Tobacco use disorder	Combined	9:136478355	rs3025343
318	Tobacco use disorder	Combined	13:82432580	rs41494145
318	Tobacco use disorder	Combined	15:47682079	rs281289
433.31	Transient cerebral ischemia	Combined	3:58395891	rs4681851
433.31	Transient cerebral ischemia	Combined	6:32395726	rs3129843
371.1	Uveitis, noninfectious or NOS	CC	8:117630683	rs16892766
371.1	Uveitis, noninfectious or NOS	CC	8:128413305	rs6983267
371.1	Uveitis, noninfectious or NOS	CC	11:111171709	rs3802842
371.1	Uveitis, noninfectious or NOS	CC	15:33022090	rs35330276
371.1	Uveitis, noninfectious or NOS	CC	18:46453463	rs4939827
371.1	Uveitis, noninfectious or NOS	CC	20:60968596	rs1570027
272.11	Hypercholesterolemia	AI	1:55505647	rs11591147
272.11	Hypercholesterolemia	AI	1:109817192	rs7528419
272.11	Hypercholesterolemia	AI	2:21263900	rs1367117
272.11	Hypercholesterolemia	AI	2:21418083	rs67599264
272.11	Hypercholesterolemia	AI	2:44066247	Affx-20090007
272.11	Hypercholesterolemia	AI	2:44074431	rs4245791
272.11	Hypercholesterolemia	AI	2:60718347	rs7599488
272.11	Hypercholesterolemia	AI	2:227125254	rs2943659
272.11	Hypercholesterolemia	AI	6:31588384	rs2857693
272.11	Hypercholesterolemia	AI	6:160848743	rs9457925
272.11	Hypercholesterolemia	AI	6:161010118	rs10455872
272.11	Hypercholesterolemia	AI	6:161108536	rs6935921
272.11	Hypercholesterolemia	AI	8:19824667	rs15285
272.11	Hypercholesterolemia	AI	8:126479315	rs6982636
272.11	Hypercholesterolemia	AI	9:22125347	rs1333048
272.11	Hypercholesterolemia	AI	10:114758349	rs7903146
272.11	Hypercholesterolemia	AI	11:116648917	rs964184
272.11	Hypercholesterolemia	AI	11:118952173	rs15818
272.11	Hypercholesterolemia	AI	12:111910219	rs10774625
272.11	Hypercholesterolemia	AI	12:125307053	rs11057830
272.11	Hypercholesterolemia	AI	15:91441673	rs2677738
272.11	Hypercholesterolemia	AI	17:67081278	rs77542162
272.11	Hypercholesterolemia	AI	19:11202306	rs6511720
272.11	Hypercholesterolemia	AI	19:45412079	rs7412
272.11	Hypercholesterolemia	AI	19:45422946	rs4420638

## Sheet: ST2
Phenotype	Heritability_CC	SD_CC	Heritability_liability	SD_liability	Heritability_liability_CC	SD_liability_CC
Abdominal pain	0.021081	0.002615	0.04744	0.002741	0.031077	0.002658
Alcoholism	0.010172	0.002556	0.048385	0.002745	0.014691	0.002578
Allergy/adverse effect of penicillin	0.012908	0.002553	0.056875	0.002771	0.025859	0.002616
Angina pectoris	0.039565	0.002691	0.05973	0.00278	0.053807	0.002754
Asthma	0.051396	0.002751	0.077906	0.002859	0.071115	0.002837
Atrial fibrillation and flutter	0.039275	0.002684	0.026696	0.002623	0.042557	0.002703
Benign neoplasm of colon	0.028949	0.002612	0.02619	0.002623	0.032012	0.002641
Benign neoplasm of skin	0.006304	0.002534	0.010566	0.00255	0.007297	0.002539
Cancer of brain	0.027772	0.002613	0.020607	0.0026	0.030881	0.002633
Cataract	0.021999	0.002603	0.013716	0.002554	0.024522	0.002618
Cholelithiasis	0.016968	0.002581	0.022119	0.002619	0.022369	0.002612
Circulatory disease NEC	0.016501	0.002613	0.031621	0.002655	0.02381	0.002627
Coronary atherosclerosis	0.056271	0.002757	0.061051	0.002776	0.064211	0.002791
Diaphragmatic hernia	0.041125	0.002703	0.053026	0.002758	0.053366	0.002759
Disorders of iris and ciliary body	0.011652	0.002568	0.016431	0.002587	0.015368	0.002582
Diverticulosis	0.047693	0.002725	0.022444	0.002619	0.043004	0.002702
Enthesopathy	0.013714	0.002558	0.00715	0.002533	0.015059	0.002564
Essential hypertension	0.123609	0.003056	0.169865	0.003242	0.163896	0.003225
Excessive or frequent menstruation	0.022573	0.004725	0.019583	0.004704	0.030786	0.004757
Gastritis and duodenitis	0.011852	0.002572	0.055889	0.002772	0.030456	0.00266
Heart transplant/surgery	0.02078	0.002596	0.057268	0.002747	0.032124	0.002643
Hematuria	0.013372	0.002556	0.009541	0.002532	0.014984	0.002576
Hemorrhoids	0.024498	0.002622	0.014079	0.002568	0.02571	0.002627
Hypercholesterolemia	0.049708	0.002748	0.087989	0.002913	0.076285	0.002861
Hyperplasia of prostate	0.049856	0.005732	0.046272	0.005717	0.060502	0.005777
Hypothyroidism NOS	0.054466	0.00275	0.056346	0.002764	0.065	0.002797
Inguinal hernia	0.030901	0.002635	0.031338	0.00266	0.037934	0.002673
Lung transplant	0.024806	0.002618	0.051985	0.002732	0.035068	0.00267
Malignant neoplasm of female breast	0.038999	0.004789	0.040881	0.004807	0.044507	0.00482
Myocardial infarction	0.030397	0.002647	0.05343	0.002748	0.045761	0.002714
Obesity	0.036418	0.002671	0.073912	0.00284	0.0597	0.002779
Osteoarthritis; localized	0.020192	0.002603	0.028769	0.002583	0.027623	0.002632
Osteoarthrosis, localized, primary	0.01486	0.002576	0.025243	0.002618	0.022379	0.00261
Peripheral enthesopathies and allied syndromes	0.013305	0.002566	0.015424	0.00258	0.019877	0.002594
Reflux esophagitis	0.008261	0.002553	0.045727	0.002703	0.018902	0.0026
Tobacco use disorder	0.025311	0.002611	0.030054	0.002658	0.033556	0.002661
Transient cerebral ischemia	0.041582	0.002708	0.061582	0.002798	0.056231	0.002774
Type 2 diabetes	0.067748	0.002821	0.076905	0.00286	0.08224	0.002881
Ulceration of intestine	0.019409	0.002596	0.036042	0.002669	0.028666	0.00264
Urinary tract infection	0.004654	0.00252	0.0081	0.002553	0.007938	0.002534
Uterine leiomyoma	0.018415	0.004673	0.018223	0.004713	0.020028	0.004691
Uveitis, noninfectious or NOS	0.016547	0.002588	0.007941	0.002541	0.017367	0.00259
Valvular heart disease/ heart chambers	0.006486	0.002545	0.00968	0.002558	0.007442	0.002551
Varicose veins of lower extremity	0.046453	0.002728	0.047422	0.002737	0.050917	0.002751

## Sheet: ST3
Phenotype	N_new_cases	N_persistent_controls	Mean_liability_new_cases	Mean_liability_persistent_controls	pval_ttest
Malignant neoplasm of female breast	4170	130495	0.127747	0.0187099	4.67194e-161
Cancer of brain	498	364067	0.0628394	0.0404045	3.62187e-05
Benign neoplasm of colon	18674	345424	0.061074	0.0398288	1.24712e-123
Benign neoplasm of skin	2240	377497	0.0233511	0.010235	1.64385e-14
Uterine leiomyoma	1111	133617	0.0274935	0.0272044	0.868687
Hypothyroidism NOS	9660	363032	0.0885165	0.00686047	1e-300
Type 2 diabetes	13745	350721	0.101389	0.023456	1e-300
Hypercholesterolemia	24612	323716	0.109079	0.0437995	1e-300
Obesity	19476	356957	0.0619755	0.0235348	1e-300
Alcoholism	7028	372577	0.0186514	0.0101238	2.92428e-94
Tobacco use disorder	9155	366887	0.047474	0.00988713	7.83209e-295
Cataract	22909	346199	0.0252024	0.0108161	1.15299e-203
Uveitis, noninfectious or NOS	471	374025	0.00747867	0.00463978	0.00530668
Disorders of iris and ciliary body	472	358696	0.0550519	0.0375932	0.000231402
Essential hypertension	42572	251755	0.259732	0.0999619	1e-300
Myocardial infarction	10255	365453	0.0955566	0.0129732	1e-300
Angina pectoris	8635	361663	0.0868761	0.0121914	1e-300
Coronary atherosclerosis	12730	353095	0.0763456	0.0268629	5.43653e-288
Atrial fibrillation and flutter	3928	368620	0.107048	0.0322222	5.04259e-149
Heart transplant/surgery	13	238994	0.337008	0.235334	0.092942
Transient cerebral ischemia	1211	298935	0.17831	0.122705	1.44884e-24
Varicose veins of lower extremity	2563	374888	0.0364581	0.0180834	2.75302e-23
Hemorrhoids	2349	358390	0.0455103	0.0279106	8.74322e-19
Circulatory disease NEC	18491	351457	0.0565555	0.0196966	1e-300
Asthma	11471	345856	0.143415	0.0283022	1e-300
Lung transplant	9	247509	0.307899	0.192815	0.179455
Reflux esophagitis	5881	371229	0.0502021	0.0293279	2.71826e-89
Gastritis and duodenitis	10448	358155	0.089862	0.0486491	2.23674e-270
Inguinal hernia	6052	361344	0.0871827	0.0454152	3.62288e-156
Diaphragmatic hernia	17656	339655	0.0752313	0.0468052	1.16497e-294
Ulceration of intestine	694	376944	0.0176605	0.0109484	0.00155702
Diverticulosis	26256	329853	0.0804098	0.0547284	3.28327e-202
Cholelithiasis	5054	374239	0.00597088	0.00627202	0.508347
Urinary tract infection	12107	362693	0.033748	0.0121032	1.5084e-147
Hematuria	5013	365174	0.0408222	0.0168503	1.25104e-45
Hyperplasia of prostate	7182	102507	0.08858	0.0490863	1.50005e-89
Excessive or frequent menstruation	247	135622	0.0758122	0.0403935	5.22964e-05
Peripheral enthesopathies and allied syndromes	3576	375882	0.0385798	0.017434	6.13267e-43
Enthesopathy	2164	375786	0.00858992	0.00546746	6.48075e-07
Osteoarthritis; localized	9566	369619	0.0370349	0.0161223	1.87065e-137
Osteoarthrosis, localized, primary	2436	376753	0.0273357	0.0129837	1.02797e-24
Valvular heart disease/ heart chambers	292	375577	0.0205274	0.0157225	0.31435
Abdominal pain	15744	323669	0.0846138	0.0562552	3.06925e-246
Allergy/adverse effect of penicillin	11439	358643	0.0638035	0.0472818	8.78031e-101

## Sheet: ST4
Phenotype	N_new_cases	N_total	PRS_median_rank_liability	PRS_median_rank_CC	PRS_percentile_diff	pval_wilcox
Abdominal pain	15744	261807	145586	123366	0.0848755	5.22234e-94
Alcoholism	7028	261807	153322	130652	0.0865905	3.81805e-28
Allergy/adverse effect of penicillin	11439	261807	144299	132629	0.0445748	8.43535e-19
Angina pectoris	8635	261807	171537	145778	0.0983893	1.75557e-88
Asthma	11471	261807	181914	150555	0.119779	3.47238e-223
Atrial fibrillation and flutter	3928	261807	168904	157506	0.0435368	5.26229e-07
Benign neoplasm of colon	18674	261807	146366	142732	0.0138833	5.78473e-06
Benign neoplasm of skin	2240	261807	150318	133534	0.0641064	2.53062e-06
Cancer of brain	498	261807	120768	118305	0.00940578	0.18661
Cataract	22909	261807	137580	132031	0.0211921	3.91539e-12
Cholelithiasis	5054	261807	151049	147656	0.0129609	0.0533366
Circulatory disease NEC	18491	261807	156275	134338	0.0837888	2.04947e-94
Coronary atherosclerosis	12730	261807	159691	150740	0.0341912	8.85521e-19
Diaphragmatic hernia	17656	261807	150276	135062	0.0581134	3.92333e-62
Disorders of iris and ciliary body	472	261807	155188	139593	0.0595649	0.0154513
Diverticulosis	26256	261807	140850	140854	-1.52784e-05	0.555292
Enthesopathy	2164	261807	143004	132342	0.0407237	0.000859634
Essential hypertension	42572	261807	141242	117036	0.0924574	1e-300
Excessive or frequent menstruation	247	142844	59182	64663	-0.0383705	0.761941
Gastritis and duodenitis	10448	261807	157796	128858	0.110534	7.39168e-82
Heart transplant/surgery	13	261807	140467	78761.5	0.235691	0.320312
Hematuria	5013	261807	140406	136243	0.015901	0.00036681
Hemorrhoids	2349	261807	142793	128653	0.0540093	1.69936e-06
Hypercholesterolemia	24612	261807	153892	138960	0.0570363	5.31422e-74
Hyperplasia of prostate	7182	118963	64215.8	58658.5	0.0467141	4.88368e-25
Hypothyroidism NOS	9660	261807	192617	172730	0.0759634	2.07422e-118
Inguinal hernia	6052	261807	144706	139964	0.0181145	0.00107875
Lung transplant	9	261807	197406	134138	0.241661	0.3125
Malignant neoplasm of female breast	4170	142844	95610.5	85917	0.0678607	1.13551e-61
Myocardial infarction	10255	261807	173602	147441	0.0999267	5.76218e-107
Obesity	19476	261807	173071	148160	0.0951474	1.14002e-149
Osteoarthritis; localized	9566	261807	156215	146143	0.038472	1.65905e-14
Osteoarthrosis, localized, primary	2436	261807	150198	141372	0.0337099	1.40622e-05
Peripheral enthesopathies and allied syndromes	3576	261807	149438	140608	0.033729	1.51084e-10
Reflux esophagitis	5881	261807	160590	140353	0.0772974	1.90795e-20
Tobacco use disorder	9155	261807	175881	146609	0.111808	1.57222e-82
Transient cerebral ischemia	1211	261807	136504	100510	0.137483	2.39735e-19
Type 2 diabetes	13745	261807	180954	161357	0.0748509	2.28836e-104
Ulceration of intestine	694	261807	130198	118102	0.046202	0.0202299
Urinary tract infection	12107	261807	140048	128990	0.0422372	1.79779e-18
Uterine leiomyoma	1111	142844	80091.5	74864	0.0365959	0.0407945
Uveitis, noninfectious or NOS	471	261807	147535	127082	0.0781243	0.0199738
Valvular heart disease/ heart chambers	292	261807	118690	127648	-0.034216	0.696826
Varicose veins of lower extremity	2563	261807	170918	166716	0.01605	0.0221442
